# Supplementary material for: Immune-related RNA signature predicts outcome of PD-1 inhibitor-combined GEMCIS therapy in advanced intrahepatic cholangiocarcinoma
Source: Front Immunol. 2022 Sep 9;13:943066. doi: 10.3389/fimmu.2022.943066 (PMC9501891; doi:10.3389/fimmu.2022.943066)
Supplement: Supplementary file 2 [file DataSheet_1.zip]

Archive with 1 entries (1 files):
- supplemental table 6 RNA-seq data of TFK1 GEM-resis.xls
