# Supplementary material for: Immune-related RNA signature predicts outcome of PD-1 inhibitor-combined GEMCIS therapy in advanced intrahepatic cholangiocarcinoma
Source: Front Immunol. 2022 Sep 9;13:943066. doi: 10.3389/fimmu.2022.943066 (PMC9501891; doi:10.3389/fimmu.2022.943066)
Supplement: Supplementary file 2 [file DataSheet_1.zip › supplemental table 6 RNA-seq data of TFK1 GEM-resis.xls]

gene id	gene name	description	GO_id	GO_term	KO_ID	KO_Description	kegg_id	kegg_term	locus	TFK1-GEM1_count	TFK1-GEM2_count	TFK1-BLK1_count	TFK1-BLK2_count	TFK1-GEM1_FPKM	TFK1-GEM2_FPKM	TFK1-BLK1_FPKM	TFK1-BLK2_FPKM	Group2	Group1	log2FC	Pvalue	Qvalue	updown
ENSG00000254692	AL136295.1	novel protein	GO:0005623|GO:0016020|GO:0051641|GO:0031224|GO:0005622|GO:0006810|GO:0051649|GO:0016021|GO:0046907|GO:0007034	cell|membrane|cellular localization|intrinsic component of membrane|intracellular|transport|establishment of localization in cell|integral component of membrane|intracellular transport|vacuolar transport	-	-	-	-	14:24189157-24213473	0	0	174	256	0	0	4.2160048509529	5.7817054362927	0	4.9988551436228	-Inf	6.71841598229908e-45	1.60328279001585e-40	DOWN
ENSG00000135318	NT5E	5'-nucleotidase ecto [Source:HGNC Symbol;Acc:HGNC:8021]	GO:0032502|GO:0045202|GO:0005623|GO:0016020|GO:0009987|GO:0005576|GO:0008152|GO:0050896|GO:0005488|GO:0003824|GO:0036094|GO:1903561|GO:0097159|GO:0006807|GO:0006950|GO:0071704|GO:0009056|GO:0043167|GO:0009986|GO:0044237|GO:0007155|GO:0043227|GO:0071944|GO:0009605|GO:0009893|GO:0016787|GO:0009058|GO:0031224|GO:0005622|GO:0005886|GO:0048856|GO:0097060|GO:0019222|GO:0031225|GO:0016337|GO:0006725|GO:…	developmental process|synapse|cell|membrane|cellular process|extracellular region|metabolic process|response to stimulus|binding|catalytic activity|small molecule binding|extracellular vesicle|organic cyclic compound binding|nitrogen compound metabolic process|response to stress|organic substance metabolic process|catabolic process|ion binding|cell surface|cellular metabolic process|cell adhesion…	K19970	5';-nucleotidase[3.1.3.5]	hsa01100|hsa00230|hsa00240|hsa00760	Metabolic pathways - Homo sapiens (human)|Purine metabolism - Homo sapiens (human)|Pyrimidine metabolism - Homo sapiens (human)|Nicotinate and nicotinamide metabolism - Homo sapiens (human)	6:85449584-85495791	4244	5417	1016	1151	39.5902935818168	39.9554675045738	9.22233712301703	9.73837846771044	39.7728805431953	9.48035779536374	2.06877163924877	1.71850328839041e-35	2.05051812370743e-31	UP
ENSG00000206527	HACD2	3-hydroxyacyl-CoA dehydratase 2 [Source:HGNC Symbol;Acc:HGNC:9640]	GO:0005623|GO:0016020|GO:0009987|GO:0008152|GO:0005488|GO:0003824|GO:0043229|GO:0006807|GO:0016829|GO:0042175|GO:0071704|GO:0044237|GO:0043227|GO:0009058|GO:0031224|GO:0005622|GO:0005789|GO:0005515|GO:0012505|GO:0031090|GO:0044255|GO:0006082|GO:0044281|GO:0043231|GO:0019899|GO:0005737|GO:0051186|GO:0006629|GO:0005783|GO:0016021|GO:0044249|GO:0006790|GO:0006665|GO:0046486|GO:0006637|GO:0006631|GO:…	cell|membrane|cellular process|metabolic process|binding|catalytic activity|intracellular organelle|nitrogen compound metabolic process|lyase activity|nuclear outer membrane-endoplasmic reticulum membrane network|organic substance metabolic process|cellular metabolic process|membrane-bounded organelle|biosynthetic process|intrinsic component of membrane|intracellular|endoplasmic reticulum membran…	K10703	very-long-chain (3R)-3-hydroxyacyl-CoA dehydratase[4.2.1.134]	hsa01100|hsa01212|hsa00062|hsa01040	Metabolic pathways - Homo sapiens (human)|Fatty acid metabolism - Homo sapiens (human)|Fatty acid elongation - Homo sapiens (human)|Biosynthesis of unsaturated fatty acids - Homo sapiens (human)	3:123490820-123585185	462	464	2097	2188	5.49542404723632	4.3639676586426	24.271208606673	23.6050357669121	4.92969585293946	23.9381221867925	-2.27973944066009	9.84962010929186e-33	7.83504447627136e-29	DOWN
ENSG00000212724	KRTAP2-3	keratin associated protein 2-3 [Source:HGNC Symbol;Acc:HGNC:18906]	GO:0005623|GO:0005488|GO:0043229|GO:0005622|GO:0005515|GO:0005882|GO:0045095|GO:0005856|GO:0045111	cell|binding|intracellular organelle|intracellular|protein binding|intermediate filament|keratin filament|cytoskeleton|intermediate filament cytoskeleton	-	-	-	-	17:41059240-41060114	467	545	64	45	36.4147127886728	33.6016587179806	4.85596211668642	3.18250512637634	35.0081857533267	4.01923362153138	3.12269995531909	8.97034977500448e-30	5.35171067576767e-26	UP
ENSG00000128510	CPA4	carboxypeptidase A4 [Source:HGNC Symbol;Acc:HGNC:15740]	GO:0009987|GO:0005576|GO:0008152|GO:0005488|GO:0003824|GO:0071704|GO:0043167|GO:0044237|GO:0016043|GO:0016787|GO:0005615|GO:0016570|GO:0043169|GO:0008233|GO:0019538|GO:0006996|GO:0051276|GO:0046872|GO:0043412|GO:0006325|GO:0016573|GO:0036211|GO:0006508|GO:0044267|GO:0008237|GO:0008238|GO:0046914|GO:0016568|GO:0006464|GO:0004180|GO:0018193|GO:0008235|GO:0008270|GO:0004181|GO:0006473|GO:0018205|GO:…	cellular process|extracellular region|metabolic process|binding|catalytic activity|organic substance metabolic process|ion binding|cellular metabolic process|cellular component organization|hydrolase activity|extracellular space|histone modification|cation binding|peptidase activity|protein metabolic process|organelle organization|chromosome organization|metal ion binding|macromolecule modificati…	-	-	-	-	7:130293134-130324180	650	825	101	139	6.14930815044108	6.17121320039435	0.929755915386166	1.19268514424993	6.16026067541771	1.06122052981805	2.53726691021242	7.31779425975922e-29	3.49263684429788e-25	UP
ENSG00000078124	ACER3	alkaline ceramidase 3 [Source:HGNC Symbol;Acc:HGNC:16066]	GO:0005623|GO:0016020|GO:0009987|GO:0008152|GO:0003824|GO:0008283|GO:0050794|GO:0043229|GO:0006807|GO:0042175|GO:0071704|GO:0044237|GO:0043227|GO:0016787|GO:0009058|GO:0031224|GO:0005622|GO:0005789|GO:0012505|GO:0031090|GO:0008284|GO:0042127|GO:0044255|GO:0031228|GO:0016798|GO:0034641|GO:0044281|GO:0043231|GO:0031227|GO:0005737|GO:0016810|GO:0030176|GO:0006629|GO:0005783|GO:0016021|GO:0044249|GO:…	cell|membrane|cellular process|metabolic process|catalytic activity|cell proliferation|regulation of cellular process|intracellular organelle|nitrogen compound metabolic process|nuclear outer membrane-endoplasmic reticulum membrane network|organic substance metabolic process|cellular metabolic process|membrane-bounded organelle|hydrolase activity|biosynthetic process|intrinsic component of membra…	K04711	dihydroceramidase[3.5.1.-]	hsa00600	Sphingolipid metabolism - Homo sapiens (human)	11:76860867-77026797	804	775	160	146	3.23615486751796	2.46648646001755	0.626652131181133	0.532994205023147	2.85132066376775	0.57982316810214	2.29794541033481	1.00244903239975e-22	3.98707395153129e-19	UP
ENSG00000159873	CCDC117	coiled-coil domain containing 117 [Source:HGNC Symbol;Acc:HGNC:26599]	GO:0005488|GO:0005515	binding|protein binding	-	-	-	-	22:28772674-28789301	1130	1479	333	375	9.15552313011393	9.4749501033381	2.62532022061268	2.75571608862959	9.31523661672601	2.69051815462113	1.7917083739932	1.81977265174087e-21	5.95002101806321e-18	UP
ENSG00000259075	POC1B-GALNT4	POC1B-GALNT4 readthrough [Source:HGNC Symbol;Acc:HGNC:42957]	GO:0005623|GO:0016020|GO:0009987|GO:0008152|GO:0005488|GO:0003824|GO:0043229|GO:0071704|GO:0044237|GO:0030246|GO:0043227|GO:0009058|GO:0031224|GO:0005622|GO:0012505|GO:0016740|GO:0031090|GO:0006486|GO:0043231|GO:0005737|GO:0005975|GO:0016757|GO:0016021|GO:0044249|GO:0019538|GO:0005794|GO:0034645|GO:0043412|GO:0009100|GO:0036211|GO:0070085|GO:1901137|GO:0044267|GO:0000139|GO:0009059|GO:0009101|GO:…	cell|membrane|cellular process|metabolic process|binding|catalytic activity|intracellular organelle|organic substance metabolic process|cellular metabolic process|carbohydrate binding|membrane-bounded organelle|biosynthetic process|intrinsic component of membrane|intracellular|endomembrane system|transferase activity|organelle membrane|protein glycosylation|intracellular membrane-bounded organell…	K00710	polypeptide N-acetylgalactosaminyltransferase[2.4.1.41]	hsa01100	Metabolic pathways - Homo sapiens (human)	12:89519408-89526262	187	130	7	5	1.68811699680019	0.927918149054174	0.0614893500899417	0.0409402009439018	1.30801757292718	0.0512147755169217	4.67467802370783	1.99464331815729e-21	5.95002101806321e-18	UP
ENSG00000136542	GALNT5	polypeptide N-acetylgalactosaminyltransferase 5 [Source:HGNC Symbol;Acc:HGNC:4127]	GO:0005623|GO:0016020|GO:0009987|GO:0008152|GO:0005488|GO:0003824|GO:0043229|GO:0006807|GO:0071704|GO:0043167|GO:0044237|GO:0030246|GO:0043227|GO:0009058|GO:0031224|GO:0005622|GO:0012505|GO:0016740|GO:0031090|GO:0006486|GO:0043231|GO:0043169|GO:0005737|GO:0005975|GO:0016757|GO:0016021|GO:0044249|GO:0019538|GO:0005794|GO:0034645|GO:0046872|GO:0043412|GO:0008194|GO:0006493|GO:0009100|GO:0036211|GO:…	cell|membrane|cellular process|metabolic process|binding|catalytic activity|intracellular organelle|nitrogen compound metabolic process|organic substance metabolic process|ion binding|cellular metabolic process|carbohydrate binding|membrane-bounded organelle|biosynthetic process|intrinsic component of membrane|intracellular|endomembrane system|transferase activity|organelle membrane|protein glyco…	K00710	polypeptide N-acetylgalactosaminyltransferase[2.4.1.41]	hsa01100|hsa00512	Metabolic pathways - Homo sapiens (human)|Mucin type O-glycan biosynthesis - Homo sapiens (human)	2:157257598-157314211	922	1279	247	319	8.967504056561	9.83592934429992	2.33760611852557	2.81403911392175	9.40171670043046	2.57582261622366	1.86789096300079	2.49595034570048e-21	6.61815100553293e-18	UP
ENSG00000142871	CCN1	cellular communication network factor 1 [Source:HGNC Symbol;Acc:HGNC:2654]	GO:0040011|GO:0032502|GO:0031012|GO:0040007|GO:0000003|GO:0023052|GO:0009987|GO:0005576|GO:0022414|GO:0008152|GO:0050896|GO:0005488|GO:0051716|GO:0050840|GO:0048523|GO:0044877|GO:0008283|GO:0050794|GO:0040012|GO:0005578|GO:0006807|GO:0006950|GO:0016049|GO:0044702|GO:0071704|GO:0043167|GO:0044237|GO:0003006|GO:0048870|GO:0023051|GO:0040017|GO:0009653|GO:0016043|GO:0007155|GO:0040008|GO:0009605|GO:…	locomotion|developmental process|extracellular matrix|growth|reproduction|signaling|cellular process|extracellular region|reproductive process|metabolic process|response to stimulus|binding|cellular response to stimulus|extracellular matrix binding|negative regulation of cellular process|macromolecular complex binding|cell proliferation|regulation of cellular process|regulation of locomotion|prot…	-	-	-	-	1:85580761-85583962	1920	2492	670	723	41.7461680835401	42.8417664291351	14.175021480016	14.2577841621245	42.2939672563376	14.2164028210703	1.57289542856222	6.83931093663439e-21	1.63213316191843e-17	UP
ENSG00000059804	SLC2A3	solute carrier family 2 member 3 [Source:HGNC Symbol;Acc:HGNC:11007]	GO:0005215|GO:0005623|GO:0016020|GO:0009987|GO:0005576|GO:0008152|GO:0005488|GO:0036094|GO:1903561|GO:0022857|GO:0071704|GO:0044237|GO:0030246|GO:0043227|GO:0071944|GO:0031224|GO:0005886|GO:0048029|GO:0006810|GO:0006082|GO:0044281|GO:0031982|GO:0005887|GO:0005975|GO:0022891|GO:0031226|GO:0055085|GO:0070062|GO:0016021|GO:0005536|GO:0051119|GO:0005996|GO:0034219|GO:0008643|GO:0006766|GO:0035428|GO:…	transporter activity|cell|membrane|cellular process|extracellular region|metabolic process|binding|small molecule binding|extracellular vesicle|transmembrane transporter activity|organic substance metabolic process|cellular metabolic process|carbohydrate binding|membrane-bounded organelle|cell periphery|intrinsic component of membrane|plasma membrane|monosaccharide binding|transport|organic acid …	-	-	-	-	12:7919230-7936275	1537	2242	543	609	7.89072793723259	9.10087095313718	2.71254294127704	2.83569153142008	8.49579944518489	2.77411723634856	1.61472095141741	5.25087460781825e-20	1.13915337855432e-16	UP
ENSG00000130513	GDF15	growth differentiation factor 15 [Source:HGNC Symbol;Acc:HGNC:30142]	GO:0032502|GO:0023052|GO:0009987|GO:0005576|GO:0008152|GO:0050896|GO:0005488|GO:1903561|GO:0051716|GO:0050794|GO:0071704|GO:0044237|GO:0023051|GO:0009653|GO:0016043|GO:0043227|GO:0009893|GO:0005615|GO:0050793|GO:0005515|GO:0048856|GO:0048646|GO:0019222|GO:0006949|GO:0045595|GO:0048468|GO:0051130|GO:0010941|GO:0060143|GO:0005102|GO:0031982|GO:0031325|GO:0051128|GO:0061061|GO:0045597|GO:0007267|GO:…	developmental process|signaling|cellular process|extracellular region|metabolic process|response to stimulus|binding|extracellular vesicle|cellular response to stimulus|regulation of cellular process|organic substance metabolic process|cellular metabolic process|regulation of signaling|anatomical structure morphogenesis|cellular component organization|membrane-bounded organelle|positive regulatio…	K05504	growth differentiation factor 15[-]	hsa04060	Cytokine-cytokine receptor interaction - Homo sapiens (human)	19:18374731-18389176	6100	7719	2281	2488	120.566684702886	120.632029132909	43.8688889416905	44.6011361886948	120.599356917897	44.2350125651926	1.44696157621553	7.92921613824043e-20	1.57685678269141e-16	UP
ENSG00000124762	CDKN1A	cyclin dependent kinase inhibitor 1A [Source:HGNC Symbol;Acc:HGNC:1784]	GO:0032502|GO:0040007|GO:0032991|GO:0002376|GO:0023052|GO:0005623|GO:0009987|GO:0008152|GO:0050896|GO:0005488|GO:0003824|GO:0051716|GO:0009892|GO:0048523|GO:0044877|GO:0008283|GO:0050794|GO:0045321|GO:0043229|GO:0006807|GO:0006950|GO:0016049|GO:0071704|GO:0043167|GO:0006955|GO:0009628|GO:0044237|GO:0051641|GO:0045926|GO:0016043|GO:0043227|GO:0040008|GO:0009605|GO:0009893|GO:0009058|GO:0030234|GO:…	developmental process|growth|macromolecular complex|immune system process|signaling|cell|cellular process|metabolic process|response to stimulus|binding|catalytic activity|cellular response to stimulus|negative regulation of metabolic process|negative regulation of cellular process|macromolecular complex binding|cell proliferation|regulation of cellular process|leukocyte activation|intracellular …	K06625	cyclin-dependent kinase inhibitor 1A[-]	hsa05200|hsa05165|hsa04151|hsa05166|hsa05169|hsa04218|hsa05206|hsa05163|hsa05203|hsa05167|hsa05205|hsa05202|hsa05225|hsa05161|hsa04934|hsa05160|hsa04630|hsa05224|hsa05226|hsa04921|hsa04068|hsa04110|hsa01522|hsa04066|hsa05215|hsa05222|hsa04012|hsa05210|hsa05214|hsa05220|hsa05212|hsa01524|hsa05218|hsa04115|hsa05223|hsa05211|hsa05213|hsa05219	Pathways in cancer - Homo sapiens (human)|Human papillomavirus infection - Homo sapiens (human)|PI3K-Akt signaling pathway - Homo sapiens (human)|Human T-cell leukemia virus 1 infection - Homo sapiens (human)|Epstein-Barr virus infection - Homo sapiens (human)|Cellular senescence - Homo sapiens (human)|MicroRNAs in cancer - Homo sapiens (human)|Human cytomegalovirus infection - Homo sapiens (huma…	6:36676460-36687339	11707	15170	4407	5181	127.90321298373	131.046521030369	46.8503467119286	51.3390253905924	129.47486700705	49.0946860512605	1.39903329401637	3.24653617203912e-19	5.95964147765704e-16	UP
ENSG00000074416	MGLL	monoglyceride lipase [Source:HGNC Symbol;Acc:HGNC:17038]	GO:0023052|GO:0005623|GO:0016020|GO:0009987|GO:0008152|GO:0050896|GO:0005488|GO:0003824|GO:0051716|GO:0019898|GO:0050794|GO:0043229|GO:0006950|GO:0042175|GO:0071704|GO:0009056|GO:0044237|GO:0023051|GO:0043227|GO:0071944|GO:0009605|GO:0016787|GO:0009058|GO:0005622|GO:0005789|GO:0005515|GO:0005886|GO:0012505|GO:0031090|GO:0042802|GO:0044255|GO:0050817|GO:0006082|GO:0050877|GO:0016788|GO:0044281|GO:…	signaling|cell|membrane|cellular process|metabolic process|response to stimulus|binding|catalytic activity|cellular response to stimulus|extrinsic component of membrane|regulation of cellular process|intracellular organelle|response to stress|nuclear outer membrane-endoplasmic reticulum membrane network|organic substance metabolic process|catabolic process|cellular metabolic process|regulation of…	K01054	acylglycerol lipase[3.1.1.23]	hsa01100|hsa04714|hsa04723|hsa00561|hsa04923	Metabolic pathways - Homo sapiens (human)|Thermogenesis - Homo sapiens (human)|Retrograde endocannabinoid signaling - Homo sapiens (human)|Glycerolipid metabolism - Homo sapiens (human)|Regulation of lipolysis in adipocytes - Homo sapiens (human)	3:127689062-127823250	733	844	196	233	3.22199387848473	2.93337275788933	0.838319874747641	0.928913705391163	3.07768331818703	0.883616790069402	1.80035205403798	2.37455895846723e-18	4.04760535606157e-15	UP
ENSG00000162772	ATF3	activating transcription factor 3 [Source:HGNC Symbol;Acc:HGNC:785]	GO:0032502|GO:0032991|GO:0023052|GO:0005623|GO:0009987|GO:0008152|GO:0050896|GO:0001071|GO:0005488|GO:0000988|GO:0051716|GO:0097159|GO:0009892|GO:0003700|GO:0048523|GO:0008283|GO:0050794|GO:0043229|GO:0006807|GO:0006950|GO:0071704|GO:0044237|GO:0023051|GO:0000989|GO:0043227|GO:0009605|GO:0023057|GO:0009893|GO:0009058|GO:0005622|GO:0005515|GO:0043234|GO:0048856|GO:0019222|GO:0042802|GO:0008284|GO:…	developmental process|macromolecular complex|signaling|cell|cellular process|metabolic process|response to stimulus|nucleic acid binding transcription factor activity|binding|transcription factor activity, protein binding|cellular response to stimulus|organic cyclic compound binding|negative regulation of metabolic process|transcription factor activity, sequence-specific DNA binding|negative regu…	-	-	-	-	1:212565334-212620777	977	1311	343	348	6.86433976205081	7.28301551528644	2.34494082432372	2.21759257732436	7.07367763866863	2.28126670082404	1.63262535342018	3.31819011926742e-18	5.27901926707985e-15	UP
ENSG00000179195	ZNF664	zinc finger protein 664 [Source:HGNC Symbol;Acc:HGNC:25406]	GO:0005623|GO:0009987|GO:0008152|GO:0005488|GO:0097159|GO:0050794|GO:0043229|GO:0006807|GO:0071704|GO:0043167|GO:0044237|GO:0043227|GO:0009058|GO:0005622|GO:0019222|GO:0006725|GO:1901360|GO:0003676|GO:0034641|GO:0046483|GO:0043231|GO:0043169|GO:0006139|GO:0044249|GO:0031323|GO:0003677|GO:0010468|GO:0034645|GO:0046872|GO:0051252|GO:0010467|GO:0009059|GO:0016070|GO:0005634|GO:0000975|GO:0032774|GO:…	cell|cellular process|metabolic process|binding|organic cyclic compound binding|regulation of cellular process|intracellular organelle|nitrogen compound metabolic process|organic substance metabolic process|ion binding|cellular metabolic process|membrane-bounded organelle|biosynthetic process|intracellular|regulation of metabolic process|cellular aromatic compound metabolic process|organic cyclic…	-	-	-	-	12:123971845-124015439	2097	2356	5502	6217	8.64768480763776	7.68211491218163	22.0778100382039	23.2530837530232	8.1648998599097	22.6654468956135	-1.47298751040727	4.57857189280625e-18	6.42723762646637e-15	DOWN
ENSG00000228716	DHFR	dihydrofolate reductase [Source:HGNC Symbol;Acc:HGNC:2861]	GO:0032502|GO:0005623|GO:0009987|GO:0008152|GO:0050896|GO:0005488|GO:0003824|GO:0036094|GO:0051716|GO:0033218|GO:0097159|GO:0016491|GO:0050794|GO:0043229|GO:0006807|GO:0006950|GO:0071704|GO:0043167|GO:0008144|GO:0044237|GO:0072341|GO:0016043|GO:0043227|GO:0048037|GO:0009893|GO:0009058|GO:0005622|GO:0048856|GO:0019222|GO:0019430|GO:0006575|GO:0007049|GO:0005542|GO:0098869|GO:0006725|GO:0048468|GO:…	developmental process|cell|cellular process|metabolic process|response to stimulus|binding|catalytic activity|small molecule binding|cellular response to stimulus|amide binding|organic cyclic compound binding|oxidoreductase activity|regulation of cellular process|intracellular organelle|nitrogen compound metabolic process|response to stress|organic substance metabolic process|ion binding|drug bin…	K00287	dihydrofolate reductase[1.5.1.3]	hsa01100|hsa01523|hsa00790|hsa00670	Metabolic pathways - Homo sapiens (human)|Antifolate resistance - Homo sapiens (human)|Folate biosynthesis - Homo sapiens (human)|One carbon pool by folate - Homo sapiens (human)	5:80626228-80654983	984	1417	356	347	7.39722217910271	8.42262950263872	2.60409666940109	2.36593045209954	7.90992584087071	2.48501356075031	1.67041044422944	4.39197283021679e-18	6.42723762646637e-15	UP
ENSG00000212901	KRTAP3-1	keratin associated protein 3-1 [Source:HGNC Symbol;Acc:HGNC:16778]	GO:0005198|GO:0005623|GO:0005488|GO:0043229|GO:0005622|GO:0005515|GO:0005882|GO:0045095|GO:0005856|GO:0045111	structural molecule activity|cell|binding|intracellular organelle|intracellular|protein binding|intermediate filament|keratin filament|cytoskeleton|intermediate filament cytoskeleton	-	-	-	-	17:41008521-41019324	79	127	8	5	4.31204093969571	5.48109771162946	0.424918797970156	0.247540830987208	4.89656932566259	0.336229814478682	3.86425174705368	8.09344593139852e-18	1.07301107614941e-14	UP
ENSG00000130477	UNC13A	unc-13 homolog A [Source:HGNC Symbol;Acc:HGNC:23150]	GO:0032502|GO:0040007|GO:0045202|GO:0023052|GO:0005623|GO:0016020|GO:0009987|GO:0008152|GO:0030054|GO:0050896|GO:0005488|GO:0051716|GO:0042995|GO:0048786|GO:0031594|GO:0050794|GO:0006807|GO:0051050|GO:0016049|GO:0016079|GO:0071704|GO:0043167|GO:0044237|GO:0051641|GO:0023051|GO:0009653|GO:0016043|GO:0045927|GO:0008289|GO:0071944|GO:0040008|GO:0050793|GO:0048589|GO:0005622|GO:0007269|GO:0005515|GO:…	developmental process|growth|synapse|signaling|cell|membrane|cellular process|metabolic process|cell junction|response to stimulus|binding|cellular response to stimulus|cell projection|presynaptic active zone|neuromuscular junction|regulation of cellular process|nitrogen compound metabolic process|positive regulation of transport|cell growth|synaptic vesicle exocytosis|organic substance metabolic…	K15293	protein unc-13 A/B/C[-]	hsa04721	Synaptic vesicle cycle - Homo sapiens (human)	19:17601328-17688365	1720	2059	639	679	6.2230199902807	5.89024068024926	2.24961198548748	2.22813084369015	6.05663033526498	2.23887141458881	1.43574368752386	1.78296394829046e-17	2.23940271905282e-14	UP
ENSG00000151967	SCHIP1	schwannomin interacting protein 1 [Source:HGNC Symbol;Acc:HGNC:15678]	GO:0005623|GO:0005488|GO:0005622|GO:0005515|GO:0042802|GO:0005737	cell|binding|intracellular|protein binding|identical protein binding|cytoplasm	-	-	-	-	3:159839861-159897360	170	110	8	8	1.01726755200465	0.520454216446868	0.0465838008649969	0.0434193497344095	0.768860884225759	0.0450015752997032	4.09467517454516	3.2178922453475e-17	3.65675145442728e-14	UP
ENSG00000198959	TGM2	transglutaminase 2 [Source:HGNC Symbol;Acc:HGNC:11778]	GO:0032502|GO:0023052|GO:0005623|GO:0016020|GO:0009987|GO:0005576|GO:0008152|GO:0030054|GO:0050896|GO:0005488|GO:0003824|GO:1903561|GO:0051716|GO:0030055|GO:0050794|GO:0043229|GO:0071704|GO:0043167|GO:0044237|GO:0009653|GO:0007155|GO:0043227|GO:0071944|GO:0031224|GO:0005622|GO:0005515|GO:0005886|GO:0012505|GO:0016740|GO:0048856|GO:0048646|GO:0035239|GO:0009888|GO:0006810|GO:0035295|GO:0010941|GO:…	developmental process|signaling|cell|membrane|cellular process|extracellular region|metabolic process|cell junction|response to stimulus|binding|catalytic activity|extracellular vesicle|cellular response to stimulus|cell-substrate junction|regulation of cellular process|intracellular organelle|organic substance metabolic process|ion binding|cellular metabolic process|anatomical structure morphoge…	K05625	transglutaminase 2[2.3.2.13]	hsa05016	Huntington disease - Homo sapiens (human)	20:38127387-38166578	1939	2340	670	827	11.9368260212151	11.3901886690483	4.01346362936842	4.61758196079153	11.6635073451317	4.31552279507997	1.43439444066122	3.06615409357103e-17	3.65675145442728e-14	UP
ENSG00000175745	NR2F1	nuclear receptor subfamily 2 group F member 1 [Source:HGNC Symbol;Acc:HGNC:7975]	GO:0004871|GO:0023052|GO:0005623|GO:0009987|GO:0008152|GO:0050896|GO:0001071|GO:0005488|GO:0000988|GO:0051716|GO:0097159|GO:0004872|GO:0009892|GO:0003700|GO:0048523|GO:0050794|GO:0043229|GO:0006807|GO:0071704|GO:0043167|GO:0044237|GO:0038023|GO:0000989|GO:0043227|GO:0004879|GO:0009893|GO:0009058|GO:0005622|GO:0005515|GO:0019222|GO:0098531|GO:0003712|GO:0006725|GO:0003707|GO:1901360|GO:0003676|GO:…	signal transducer activity|signaling|cell|cellular process|metabolic process|response to stimulus|nucleic acid binding transcription factor activity|binding|transcription factor activity, protein binding|cellular response to stimulus|organic cyclic compound binding|receptor activity|negative regulation of metabolic process|transcription factor activity, sequence-specific DNA binding|negative regu…	-	-	-	-	5:93583337-93594615	277	356	958	939	2.87618745795941	2.92274672000474	9.67912515357523	8.84301665923451	2.89946708898208	9.26107090640487	-1.67539126681138	7.84098163611356e-17	8.50532662564609e-14	DOWN
ENSG00000103769	RAB11A	RAB11A, member RAS oncogene family [Source:HGNC Symbol;Acc:HGNC:9760]	GO:0040011|GO:0032502|GO:0040007|GO:0032991|GO:0023052|GO:0005623|GO:0016020|GO:0009987|GO:0005576|GO:0050896|GO:0005488|GO:0003824|GO:0036094|GO:1903561|GO:0051716|GO:0042995|GO:0097159|GO:0044877|GO:0050794|GO:0040012|GO:0043229|GO:0016049|GO:0043167|GO:0009986|GO:0051641|GO:0048870|GO:0023051|GO:0040017|GO:0009653|GO:0016043|GO:0043473|GO:0045927|GO:0043227|GO:0071944|GO:0040008|GO:0016787|GO:…	locomotion|developmental process|growth|macromolecular complex|signaling|cell|membrane|cellular process|extracellular region|response to stimulus|binding|catalytic activity|small molecule binding|extracellular vesicle|cellular response to stimulus|cell projection|organic cyclic compound binding|macromolecular complex binding|regulation of cellular process|regulation of locomotion|intracellular or…	K07904	Ras-related protein Rab-11A[-]	hsa04144|hsa04972|hsa04961|hsa04962	Endocytosis - Homo sapiens (human)|Pancreatic secretion - Homo sapiens (human)|Endocrine and other factor-regulated calcium reabsorption - Homo sapiens (human)|Vasopressin-regulated water reabsorption - Homo sapiens (human)	15:65726054-65891991	557	689	1493	2273	4.37979868785572	4.28372914240675	11.4233205353754	16.2104924618454	4.33176391513124	13.8169064986104	-1.67340812123968	2.90083268814085e-16	3.00980309868667e-13	DOWN
ENSG00000055070	SZRD1	SUZ RNA binding domain containing 1 [Source:HGNC Symbol;Acc:HGNC:30232]	-	-	-	-	-	-	1:16352575-16398145	4222	5445	1611	2024	28.4197299001981	28.9803483986001	10.5519127093948	12.3569239232953	28.7000391493991	11.4544183163451	1.32514850798122	6.11608436488433e-16	6.08142655348332e-13	UP
ENSG00000138166	DUSP5	dual specificity phosphatase 5 [Source:HGNC Symbol;Acc:HGNC:3071]	GO:0040011|GO:0032502|GO:0002376|GO:0023052|GO:0005623|GO:0009987|GO:0008152|GO:0050896|GO:0005488|GO:0003824|GO:0051716|GO:0009892|GO:0048523|GO:0050794|GO:0043229|GO:0006950|GO:0071704|GO:0006955|GO:0044237|GO:0023051|GO:0009653|GO:0016043|GO:0043227|GO:0009605|GO:0023057|GO:0009893|GO:0016787|GO:0005622|GO:0002682|GO:0005515|GO:0048856|GO:0048646|GO:0019222|GO:0006935|GO:0045087|GO:0009888|GO:…	locomotion|developmental process|immune system process|signaling|cell|cellular process|metabolic process|response to stimulus|binding|catalytic activity|cellular response to stimulus|negative regulation of metabolic process|negative regulation of cellular process|regulation of cellular process|intracellular organelle|response to stress|organic substance metabolic process|immune response|cellular …	K04459	dual specificity MAP kinase phosphatase[3.1.3.16 3.1.3.48]	hsa04010	MAPK signaling pathway - Homo sapiens (human)	10:110497838-110511544	5139	6960	2156	2514	111.098930929888	118.971952720541	45.3538361504953	49.2940776464467	115.035441825214	47.323956898471	1.28143580463495	8.66222914626457e-16	7.65612727209103e-13	UP
ENSG00000153094	BCL2L11	BCL2 like 11 [Source:HGNC Symbol;Acc:HGNC:994]	GO:0032502|GO:0040007|GO:0032991|GO:0000003|GO:0002376|GO:0023052|GO:0005623|GO:0016020|GO:0009987|GO:0022414|GO:0008152|GO:0050896|GO:0005488|GO:0031640|GO:0051716|GO:0019898|GO:0044877|GO:0050794|GO:0043229|GO:0051050|GO:0006950|GO:0044089|GO:0044702|GO:0071704|GO:0019953|GO:0044237|GO:0051641|GO:0003006|GO:0001776|GO:0023051|GO:0009653|GO:0016043|GO:0051707|GO:0043473|GO:0007155|GO:0043227|GO:…	developmental process|growth|macromolecular complex|reproduction|immune system process|signaling|cell|membrane|cellular process|reproductive process|metabolic process|response to stimulus|binding|killing of cells of other organism|cellular response to stimulus|extrinsic component of membrane|macromolecular complex binding|regulation of cellular process|intracellular organelle|positive regulation …	K16341	Bcl-2-like protein 11[-]	hsa05200|hsa04151|hsa05169|hsa04932|hsa04210|hsa04068|hsa05210|hsa01521	Pathways in cancer - Homo sapiens (human)|PI3K-Akt signaling pathway - Homo sapiens (human)|Epstein-Barr virus infection - Homo sapiens (human)|Non-alcoholic fatty liver disease (NAFLD) - Homo sapiens (human)|Apoptosis - Homo sapiens (human)|FoxO signaling pathway - Homo sapiens (human)|Colorectal cancer - Homo sapiens (human)|EGFR tyrosine kinase inhibitor resistance - Homo sapiens (human)	2:111119378-111168447	72	89	486	332	0.322721462774857	0.315420276317748	2.11966489650843	1.34968510491745	0.319070869546302	1.73467500071294	-2.44271658768793	8.4690169394799e-16	7.65612727209103e-13	DOWN
ENSG00000167767	KRT80	keratin 80 [Source:HGNC Symbol;Acc:HGNC:27056]	GO:0005198|GO:0005623|GO:0005488|GO:0043229|GO:0005622|GO:0005515|GO:0005882|GO:0005737|GO:0045095|GO:0005856|GO:0045111	structural molecule activity|cell|binding|intracellular organelle|intracellular|protein binding|intermediate filament|cytoplasm|keratin filament|cytoskeleton|intermediate filament cytoskeleton	-	-	-	-	12:52168996-52192000	940	1082	301	362	6.93877945683611	6.31519076042587	2.1620009743946	2.42360615795132	6.62698510863099	2.29280356617296	1.53123991891758	8.24744759887821e-16	7.65612727209103e-13	UP
ENSG00000109929	SC5D	sterol-C5-desaturase [Source:HGNC Symbol;Acc:HGNC:10547]	GO:0005623|GO:0016020|GO:0009987|GO:0008152|GO:0005488|GO:0003824|GO:0016491|GO:0043229|GO:0042175|GO:0071704|GO:0043167|GO:0044237|GO:0043227|GO:0009058|GO:0031224|GO:0005622|GO:0005789|GO:0012505|GO:0031090|GO:0044255|GO:1901360|GO:0006082|GO:0044281|GO:0043231|GO:0043169|GO:0005737|GO:0016705|GO:0006629|GO:0005783|GO:0016021|GO:0044249|GO:0055114|GO:0046872|GO:0006066|GO:0006631|GO:0008202|GO:…	cell|membrane|cellular process|metabolic process|binding|catalytic activity|oxidoreductase activity|intracellular organelle|nuclear outer membrane-endoplasmic reticulum membrane network|organic substance metabolic process|ion binding|cellular metabolic process|membrane-bounded organelle|biosynthetic process|intrinsic component of membrane|intracellular|endoplasmic reticulum membrane|endomembrane …	K00227	Delta7-sterol 5-desaturase[1.14.19.20]	hsa01100|hsa00100	Metabolic pathways - Homo sapiens (human)|Steroid biosynthesis - Homo sapiens (human)	11:121292453-121308694	292	459	1030	1141	1.77581493065251	2.20714476897574	6.09516416202033	6.29358402860144	1.99147984981412	6.19437409531089	-1.63711763166733	1.09700253868845e-15	9.34959592259329e-13	DOWN
ENSG00000182795	C1orf116	chromosome 1 open reading frame 116 [Source:HGNC Symbol;Acc:HGNC:28667]	GO:0005623|GO:0005576|GO:0005488|GO:1903561|GO:0043227|GO:0005622|GO:0005515|GO:0031982|GO:0005737|GO:0070062	cell|extracellular region|binding|extracellular vesicle|membrane-bounded organelle|intracellular|protein binding|vesicle|cytoplasm|extracellular exosome	-	-	-	-	1:207018521-207032756	320	433	82	99	2.58167293130349	2.76212655864791	0.643720043465911	0.724415196107978	2.6718997449757	0.684067619786945	1.9656550289725	1.31141865910786e-15	1.07916189244655e-12	UP
ENSG00000185551	NR2F2	nuclear receptor subfamily 2 group F member 2 [Source:HGNC Symbol;Acc:HGNC:7976]	GO:0040011|GO:0032502|GO:0004871|GO:0000003|GO:0023052|GO:0005623|GO:0009987|GO:0022414|GO:0008152|GO:0050896|GO:0001071|GO:0005488|GO:0000988|GO:0036094|GO:0051716|GO:0040013|GO:0097159|GO:0004872|GO:0009892|GO:0003700|GO:0048523|GO:0008283|GO:0050794|GO:0040012|GO:0043229|GO:0006807|GO:0044702|GO:0071704|GO:0043167|GO:0019953|GO:0044237|GO:0038023|GO:0003006|GO:0048870|GO:0000989|GO:0009653|GO:…	locomotion|developmental process|signal transducer activity|reproduction|signaling|cell|cellular process|reproductive process|metabolic process|response to stimulus|nucleic acid binding transcription factor activity|binding|transcription factor activity, protein binding|small molecule binding|cellular response to stimulus|negative regulation of locomotion|organic cyclic compound binding|receptor …	-	-	-	-	15:96325938-96340263	1719	2277	717	785	13.663262021493	14.3101965886405	5.54538082259818	5.65908786961916	13.9867293050667	5.60223434610867	1.31998439928053	2.02048068230327e-15	1.60722503341617e-12	UP
ENSG00000205426	KRT81	keratin 81 [Source:HGNC Symbol;Acc:HGNC:6458]	GO:0005198|GO:0005623|GO:0005576|GO:0005488|GO:0043229|GO:0005615|GO:0005622|GO:0005515|GO:0005882|GO:0045095|GO:0005856|GO:0045111	structural molecule activity|cell|extracellular region|binding|intracellular organelle|extracellular space|intracellular|protein binding|intermediate filament|keratin filament|cytoskeleton|intermediate filament cytoskeleton	-	-	-	-	12:52285913-52291534	70	104	6	9	1.89223549652902	2.22288134465053	0.157814785458346	0.220651410781767	2.05755842058977	0.189233098120057	3.44269704114074	2.17645392123708e-15	1.67544827020651e-12	UP
ENSG00000177494	ZBED2	zinc finger BED-type containing 2 [Source:HGNC Symbol;Acc:HGNC:20710]	GO:0005488|GO:0097159|GO:0043167|GO:0003676|GO:0043169|GO:0003677|GO:0046872	binding|organic cyclic compound binding|ion binding|nucleic acid binding|cation binding|DNA binding|metal ion binding	-	-	-	-	3:111592900-111595443	1238	1627	499	540	36.5501503097731	37.9804493680508	14.3351796110463	14.4597343963559	37.265299838912	14.3974570037011	1.37201885411706	2.26802208184419e-15	1.6913774675353e-12	UP
ENSG00000106366	SERPINE1	serpin family E member 1 [Source:HGNC Symbol;Acc:HGNC:8583]	GO:0040011|GO:0032502|GO:0031012|GO:0002376|GO:0007610|GO:0023052|GO:0005623|GO:0048511|GO:0016020|GO:0009987|GO:0005576|GO:0008152|GO:0050896|GO:0005488|GO:1903561|GO:0051716|GO:0040013|GO:0009892|GO:0048523|GO:0050794|GO:0040012|GO:0043229|GO:0006807|GO:0051050|GO:0006950|GO:0007623|GO:0048520|GO:0071704|GO:0050900|GO:0044237|GO:0050795|GO:0048870|GO:0023051|GO:0040017|GO:0009653|GO:0016043|GO:…	locomotion|developmental process|extracellular matrix|immune system process|behavior|signaling|cell|rhythmic process|membrane|cellular process|extracellular region|metabolic process|response to stimulus|binding|extracellular vesicle|cellular response to stimulus|negative regulation of locomotion|negative regulation of metabolic process|negative regulation of cellular process|regulation of cellula…	K03982	plasminogen activator inhibitor 1[-]	hsa04218|hsa04390|hsa04371|hsa05142|hsa04933|hsa04066|hsa04610|hsa04115	Cellular senescence - Homo sapiens (human)|Hippo signaling pathway - Homo sapiens (human)|Apelin signaling pathway - Homo sapiens (human)|Chagas disease (American trypanosomiasis) - Homo sapiens (human)|AGE-RAGE signaling pathway in diabetic complications - Homo sapiens (human)|HIF-1 signaling pathway - Homo sapiens (human)|Complement and coagulation cascades - Homo sapiens (human)|p53 signaling …	7:101127089-101139266	1907	2736	845	848	40.7876173161534	46.2698071097271	17.5860447289605	16.4502262575329	43.5287122129402	17.0181354932467	1.3548943549245	2.96939444672899e-15	2.14732209323456e-12	UP
ENSG00000118707	TGIF2	TGFB induced factor homeobox 2 [Source:HGNC Symbol;Acc:HGNC:15764]	GO:0032502|GO:0023052|GO:0005623|GO:0009987|GO:0008152|GO:0050896|GO:0001071|GO:0005488|GO:0051716|GO:0097159|GO:0009892|GO:0003700|GO:0048523|GO:0050794|GO:0043229|GO:0006807|GO:0071704|GO:0044237|GO:0009653|GO:0043227|GO:0009058|GO:0050793|GO:0005622|GO:0048856|GO:0019222|GO:0045595|GO:0006725|GO:0060041|GO:0048468|GO:1901360|GO:0007275|GO:0003676|GO:0048513|GO:0034641|GO:0046483|GO:0045597|GO:…	developmental process|signaling|cell|cellular process|metabolic process|response to stimulus|nucleic acid binding transcription factor activity|binding|cellular response to stimulus|organic cyclic compound binding|negative regulation of metabolic process|transcription factor activity, sequence-specific DNA binding|negative regulation of cellular process|regulation of cellular process|intracellula…	K19553	homeobox protein TGIF2[-]	hsa04350	TGF-beta signaling pathway - Homo sapiens (human)	20:36573488-36593950	392	329	62	27	2.68612533310317	1.78254010169603	0.413391872364647	0.167805931902474	2.2343327173996	0.29059890213356	2.94274287774659	3.68896998977664e-14	2.58922293635381e-11	UP
ENSG00000149591	TAGLN	transgelin [Source:HGNC Symbol;Acc:HGNC:11553]	GO:0032502|GO:0005623|GO:0009987|GO:0005488|GO:0005622|GO:0005515|GO:0048856|GO:0009888|GO:0007275|GO:0048513|GO:0061061|GO:0005737|GO:0008092|GO:0048869|GO:0003779|GO:0060429|GO:0030154|GO:0007517|GO:0030855	developmental process|cell|cellular process|binding|intracellular|protein binding|anatomical structure development|tissue development|multicellular organism development|animal organ development|muscle structure development|cytoplasm|cytoskeletal protein binding|cellular developmental process|actin binding|epithelium development|cell differentiation|muscle organ development|epithelial cell differe…	-	-	-	-	11:117199321-117204782	44	64	208	253	0.33932971380129	0.390260951437266	1.56088208907279	1.7696655938176	0.364795332619278	1.66527384144519	-2.19060026073756	4.98470884112689e-14	3.30430810512922e-11	DOWN
ENSG00000183305	MAGEA2B	MAGE family member A2B [Source:HGNC Symbol;Acc:HGNC:19340]	GO:0032502|GO:0023052|GO:0005623|GO:0009987|GO:0008152|GO:0050896|GO:0005488|GO:0051716|GO:0009892|GO:0048523|GO:0050794|GO:0043229|GO:0006807|GO:0006950|GO:0071704|GO:0009056|GO:0044237|GO:0043227|GO:0009893|GO:0009058|GO:0005622|GO:0005515|GO:0019222|GO:0006725|GO:1901360|GO:0034641|GO:0031325|GO:0046483|GO:0033554|GO:0043231|GO:0019899|GO:0009890|GO:0006139|GO:0043085|GO:0007154|GO:0007165|GO:…	developmental process|signaling|cell|cellular process|metabolic process|response to stimulus|binding|cellular response to stimulus|negative regulation of metabolic process|negative regulation of cellular process|regulation of cellular process|intracellular organelle|nitrogen compound metabolic process|response to stress|organic substance metabolic process|catabolic process|cellular metabolic proc…	-	-	-	-	X:152714586-152718607	267	284	804	799	2.39352374466604	2.01302529259439	7.01320136998926	6.49638161507793	2.20327451863021	6.7547914925336	-1.61626197710608	4.90311815442064e-14	3.30430810512922e-11	DOWN
ENSG00000124766	SOX4	SRY-box transcription factor 4 [Source:HGNC Symbol;Acc:HGNC:11200]	GO:0032502|GO:0032991|GO:0002376|GO:0023052|GO:0005623|GO:0009987|GO:0008152|GO:0050896|GO:0001071|GO:0005488|GO:0000988|GO:0051716|GO:0097159|GO:0009892|GO:0003700|GO:0048523|GO:0051606|GO:0008283|GO:0050794|GO:0045321|GO:0043229|GO:0006807|GO:0051050|GO:0006950|GO:0071704|GO:0051051|GO:0044237|GO:0051641|GO:0023051|GO:0000989|GO:0009653|GO:0007155|GO:0043227|GO:1903828|GO:0009893|GO:0009058|GO:…	developmental process|macromolecular complex|immune system process|signaling|cell|cellular process|metabolic process|response to stimulus|nucleic acid binding transcription factor activity|binding|transcription factor activity, protein binding|cellular response to stimulus|organic cyclic compound binding|negative regulation of metabolic process|transcription factor activity, sequence-specific DNA…	K09268	transcription factor SOX4/11/12 (SOX group C)[-]	hsa05206	MicroRNAs in cancer - Homo sapiens (human)	6:21592769-21598619	1230	1534	3055	3295	14.3431110089569	14.1438446166152	34.664362323025	34.8491112666902	14.2434778127861	34.7567367948576	-1.2869911878025	7.50797056996376e-14	4.84243809950311e-11	DOWN
ENSG00000169067	ACTBL2	actin beta like 2 [Source:HGNC Symbol;Acc:HGNC:17780]	GO:0005623|GO:0005576|GO:0005488|GO:0036094|GO:1903561|GO:0097159|GO:0043229|GO:0043167|GO:0043227|GO:0005615|GO:0005622|GO:0043168|GO:0001882|GO:0031982|GO:0005737|GO:0070062|GO:0000166|GO:0035639|GO:0001883|GO:0032549|GO:0017076|GO:0005856|GO:0005524|GO:0030554	cell|extracellular region|binding|small molecule binding|extracellular vesicle|organic cyclic compound binding|intracellular organelle|ion binding|membrane-bounded organelle|extracellular space|intracellular|anion binding|nucleoside binding|vesicle|cytoplasm|extracellular exosome|nucleotide binding|purine ribonucleoside triphosphate binding|purine nucleoside binding|ribonucleoside binding|purine …	-	-	-	-	5:57480016-57482809	45	59	4	1	1.09889755269067	1.13920408849194	0.0950516280355574	0.0221391321193427	1.11905082059131	0.05859538007745	4.25534482556736	1.07517643710845e-13	6.75210802504104e-11	UP
ENSG00000177606	JUN	Jun proto-oncogene, AP-1 transcription factor subunit [Source:HGNC Symbol;Acc:HGNC:6204]	GO:0040011|GO:0032502|GO:0032991|GO:0002376|GO:0007610|GO:0023052|GO:0005623|GO:0048511|GO:0009987|GO:0008152|GO:0050896|GO:0001071|GO:0005488|GO:0000988|GO:0051716|GO:0097159|GO:0009892|GO:0003700|GO:0048523|GO:0044877|GO:0008283|GO:0050794|GO:0045321|GO:0040012|GO:0043229|GO:0006807|GO:0006950|GO:0044089|GO:0007623|GO:0071704|GO:0006955|GO:0009628|GO:0044237|GO:0051641|GO:0048870|GO:0023051|GO:…	locomotion|developmental process|macromolecular complex|immune system process|behavior|signaling|cell|rhythmic process|cellular process|metabolic process|response to stimulus|nucleic acid binding transcription factor activity|binding|transcription factor activity, protein binding|cellular response to stimulus|organic cyclic compound binding|negative regulation of metabolic process|transcription f…	K04448	transcription factor AP-1[-]	hsa05200|hsa05166|hsa05169|hsa05168|hsa04010|hsa05164|hsa05170|hsa05203|hsa05167|hsa04621|hsa04024|hsa04510|hsa05323|hsa04659|hsa04380|hsa04530|hsa04932|hsa05161|hsa04658|hsa04310|hsa04915|hsa05140|hsa05224|hsa04921|hsa05321|hsa04210|hsa05418|hsa04926|hsa04668|hsa01522|hsa04620|hsa04722|hsa05142|hsa04625|hsa04660|hsa04933|hsa04657|hsa05231|hsa05132|hsa04912|hsa05133|hsa04012|hsa05210|hsa04662|hsa…	Pathways in cancer - Homo sapiens (human)|Human T-cell leukemia virus 1 infection - Homo sapiens (human)|Epstein-Barr virus infection - Homo sapiens (human)|Herpes simplex infection - Homo sapiens (human)|MAPK signaling pathway - Homo sapiens (human)|Influenza A - Homo sapiens (human)|Human immunodeficiency virus 1 infection - Homo sapiens (human)|Viral carcinogenesis - Homo sapiens (human)|Kapos…	1:58780788-58784327	1308	1615	545	596	25.2099999319562	24.6117024442912	10.2210507538242	10.418600844115	24.9108511881237	10.3198257989696	1.27135570046054	1.25538330051897e-13	7.68165822656018e-11	UP
ENSG00000075213	SEMA3A	semaphorin 3A [Source:HGNC Symbol;Acc:HGNC:10723]	GO:0040011|GO:0032502|GO:0040007|GO:0045499|GO:0000003|GO:0007610|GO:0023052|GO:0005623|GO:0009987|GO:0005576|GO:0022414|GO:0050896|GO:0005488|GO:0051716|GO:0040013|GO:0042995|GO:0048523|GO:0048521|GO:0050794|GO:0040012|GO:0016049|GO:0044702|GO:0050795|GO:0003006|GO:0048870|GO:0045926|GO:0040017|GO:0009653|GO:0016043|GO:0040008|GO:0009605|GO:0005615|GO:0050793|GO:0048589|GO:0005515|GO:0048856|GO:…	locomotion|developmental process|growth|chemorepellent activity|reproduction|behavior|signaling|cell|cellular process|extracellular region|reproductive process|response to stimulus|binding|cellular response to stimulus|negative regulation of locomotion|cell projection|negative regulation of cellular process|negative regulation of behavior|regulation of cellular process|regulation of locomotion|ce…	K06840	semaphorin 3[-]	hsa04360	Axon guidance - Homo sapiens (human)	7:83955777-84492724	1003	1394	2542	3011	6.51189988053237	7.15605345326008	16.0589194560978	17.7302861097029	6.83397666689623	16.8946027829003	-1.30576520388152	1.30564750105248e-13	7.78949299127911e-11	DOWN
ENSG00000137801	THBS1	thrombospondin 1 [Source:HGNC Symbol;Acc:HGNC:11785]	GO:0040011|GO:0032502|GO:0031012|GO:0032991|GO:0002376|GO:0007610|GO:0023052|GO:0005623|GO:0016020|GO:0009987|GO:0005576|GO:0008152|GO:0050896|GO:0005488|GO:0036094|GO:1903561|GO:0051716|GO:0040013|GO:0005577|GO:0002683|GO:0009892|GO:0050840|GO:0048523|GO:0048521|GO:0044877|GO:0008283|GO:0050794|GO:0045321|GO:0019882|GO:0040012|GO:0043229|GO:0006807|GO:0006950|GO:0048520|GO:0071704|GO:0050900|GO:…	locomotion|developmental process|extracellular matrix|macromolecular complex|immune system process|behavior|signaling|cell|membrane|cellular process|extracellular region|metabolic process|response to stimulus|binding|small molecule binding|extracellular vesicle|cellular response to stimulus|negative regulation of locomotion|fibrinogen complex|negative regulation of immune system process|negative …	K16857	thrombospondin 1[-]	hsa05165|hsa04151|hsa05206|hsa04145|hsa05205|hsa04510|hsa04015|hsa04350|hsa04512|hsa04115|hsa05144|hsa05219	Human papillomavirus infection - Homo sapiens (human)|PI3K-Akt signaling pathway - Homo sapiens (human)|MicroRNAs in cancer - Homo sapiens (human)|Phagosome - Homo sapiens (human)|Proteoglycans in cancer - Homo sapiens (human)|Focal adhesion - Homo sapiens (human)|Rap1 signaling pathway - Homo sapiens (human)|TGF-beta signaling pathway - Homo sapiens (human)|ECM-receptor interaction - Homo sapien…	15:39581079-39599466	2548	3275	1045	1299	14.8131548213032	15.0544026581657	5.91150801209512	6.84944355265659	14.9337787397344	6.38047578237586	1.22684334851694	1.44484710492598e-13	8.40971495413500e-11	UP
ENSG00000002834	LASP1	LIM and SH3 protein 1 [Source:HGNC Symbol;Acc:HGNC:6513]	GO:0005215|GO:0023052|GO:0005623|GO:0009987|GO:0005576|GO:0030054|GO:0050896|GO:0005488|GO:1903561|GO:0060090|GO:0051716|GO:0022857|GO:0030055|GO:0044877|GO:0050794|GO:0043229|GO:0043167|GO:0023051|GO:0043227|GO:0071944|GO:0005622|GO:0005515|GO:0035591|GO:0006810|GO:0005938|GO:0005924|GO:0005912|GO:0031982|GO:0043169|GO:0005737|GO:0032403|GO:0009966|GO:0030674|GO:0022891|GO:0010646|GO:0007154|GO:…	transporter activity|signaling|cell|cellular process|extracellular region|cell junction|response to stimulus|binding|extracellular vesicle|binding, bridging|cellular response to stimulus|transmembrane transporter activity|cell-substrate junction|macromolecular complex binding|regulation of cellular process|intracellular organelle|ion binding|regulation of signaling|membrane-bounded organelle|cell…	-	-	-	-	17:38869859-38921770	6509	8852	1822	3184	28.7332976947417	30.8970247431946	7.8262469800531	12.7480075802386	29.8151612189682	10.2871272801458	1.5352059775056	2.57547998538058e-13	1.46336319931243e-10	UP
ENSG00000185847	LINC01405	long intergenic non-protein coding RNA 1405 [Source:HGNC Symbol;Acc:HGNC:50688]	-	-	-	-	-	-	12:110936585-110958208	117	120	16	22	4.38373743469335	3.5550475725411	0.5833186632208	0.747620881504079	3.96939250361722	0.665469772362439	2.57647318555062	4.12577518731837e-13	2.28970928070152e-10	UP
ENSG00000197063	MAFG	MAF bZIP transcription factor G [Source:HGNC Symbol;Acc:HGNC:6781]	GO:0032502|GO:0007610|GO:0005623|GO:0009987|GO:0008152|GO:0050896|GO:0001071|GO:0005488|GO:0097159|GO:0003700|GO:0008283|GO:0050794|GO:0043229|GO:0006807|GO:0006950|GO:0071704|GO:0044237|GO:0043227|GO:0044708|GO:0009893|GO:0009058|GO:0050793|GO:0005622|GO:0005515|GO:0048856|GO:0019222|GO:0042127|GO:0050817|GO:0045595|GO:0006725|GO:0009888|GO:0030534|GO:1901360|GO:0007275|GO:0003676|GO:0034641|GO:…	developmental process|behavior|cell|cellular process|metabolic process|response to stimulus|nucleic acid binding transcription factor activity|binding|organic cyclic compound binding|transcription factor activity, sequence-specific DNA binding|cell proliferation|regulation of cellular process|intracellular organelle|nitrogen compound metabolic process|response to stress|organic substance metaboli…	-	-	-	-	17:81918270-81927714	937	1317	400	436	8.8509595566267	9.8364987028902	3.67658184814183	3.73538862235534	9.34372912975845	3.70598523524859	1.33414131814622	5.12085292926315e-13	2.77736441599854e-10	UP
ENSG00000122068	FYTTD1	forty-two-three domain containing 1 [Source:HGNC Symbol;Acc:HGNC:25407]	GO:0005623|GO:0008152|GO:0005488|GO:0097159|GO:0043229|GO:0071704|GO:0051641|GO:0043227|GO:0005622|GO:0005515|GO:0006810|GO:0003676|GO:0071166|GO:0043231|GO:0051649|GO:0006403|GO:0003723|GO:0046907|GO:0031981|GO:0005654|GO:0050658|GO:0010467|GO:0005634|GO:0051028|GO:0051169|GO:0016604|GO:0044822|GO:0006406|GO:0006405|GO:0016607|GO:0006913|GO:0003729|GO:0051168	cell|metabolic process|binding|organic cyclic compound binding|intracellular organelle|organic substance metabolic process|cellular localization|membrane-bounded organelle|intracellular|protein binding|transport|nucleic acid binding|ribonucleoprotein complex localization|intracellular membrane-bounded organelle|establishment of localization in cell|RNA localization|RNA binding|intracellular trans…	-	-	-	-	3:197737179-197787596	1665	2375	751	872	11.4011514099656	12.8588532284985	5.00389597868314	5.41563155931672	12.130002319232	5.20976376899993	1.21928996461697	5.81952889270008e-13	3.08616083323099e-10	UP
ENSG00000166225	FRS2	fibroblast growth factor receptor substrate 2 [Source:HGNC Symbol;Acc:HGNC:16971]	GO:0040011|GO:0032502|GO:0004871|GO:0000003|GO:0002376|GO:0023052|GO:0005623|GO:0016020|GO:0009987|GO:0022414|GO:0008152|GO:0030054|GO:0050896|GO:0005488|GO:0060090|GO:0051716|GO:0044877|GO:0008283|GO:0050794|GO:0031128|GO:0043229|GO:0006950|GO:0044702|GO:0071704|GO:0006955|GO:0044237|GO:0003006|GO:0023051|GO:0005911|GO:0009653|GO:0016043|GO:0043227|GO:0005068|GO:0071944|GO:0009605|GO:0009893|GO:…	locomotion|developmental process|signal transducer activity|reproduction|immune system process|signaling|cell|membrane|cellular process|reproductive process|metabolic process|cell junction|response to stimulus|binding|binding, bridging|cellular response to stimulus|macromolecular complex binding|cell proliferation|regulation of cellular process|developmental induction|intracellular organelle|resp…	K12461	fibroblast growth factor receptor substrate 2[-]	hsa04714|hsa05205|hsa04722	Thermogenesis - Homo sapiens (human)|Proteoglycans in cancer - Homo sapiens (human)|Neurotrophin signaling pathway - Homo sapiens (human)	12:69470349-69579789	675	846	268	219	2.95372582170361	2.92712167336214	1.14113112143382	0.869179600791074	2.94042374753287	1.00515536111245	1.54860557057487	1.00371743461884e-12	5.20711149124871e-10	UP
ENSG00000144580	CNOT9	CCR4-NOT transcription complex subunit 9 [Source:HGNC Symbol;Acc:HGNC:10445]	GO:0032502|GO:0032991|GO:0000003|GO:0023052|GO:0005623|GO:0016020|GO:0009987|GO:0022414|GO:0008152|GO:0050896|GO:0005488|GO:0051716|GO:0009892|GO:0048523|GO:0050794|GO:0043229|GO:0006807|GO:0071704|GO:0009056|GO:0044237|GO:0003006|GO:0023051|GO:0043227|GO:0023057|GO:0009058|GO:0005622|GO:0005515|GO:0043234|GO:2000327|GO:0019222|GO:0042802|GO:0006725|GO:1901360|GO:0034641|GO:0046483|GO:0043231|GO:…	developmental process|macromolecular complex|reproduction|signaling|cell|membrane|cellular process|reproductive process|metabolic process|response to stimulus|binding|cellular response to stimulus|negative regulation of metabolic process|negative regulation of cellular process|regulation of cellular process|intracellular organelle|nitrogen compound metabolic process|organic substance metabolic pr…	K12606	CCR4-NOT transcription complex subunit 9[-]	hsa03018	RNA degradation - Homo sapiens (human)	2:218568580-218597080	906	1092	2101	2333	6.19579103008262	5.90466381199624	13.9806782416165	14.470423292895	6.05022742103943	14.2255507672558	-1.23342323233865	1.43190993063567e-12	7.27044650738079e-10	DOWN
ENSG00000168528	SERINC2	serine incorporator 2 [Source:HGNC Symbol;Acc:HGNC:23231]	GO:0005215|GO:0016020|GO:0009987|GO:0005576|GO:0008152|GO:1903561|GO:0022857|GO:0006807|GO:0071704|GO:0044237|GO:0043227|GO:0009893|GO:0031224|GO:0019222|GO:0006575|GO:0044255|GO:0006810|GO:0006082|GO:0044281|GO:0031982|GO:0019637|GO:0006520|GO:0022891|GO:0043085|GO:0006629|GO:0070062|GO:0050790|GO:0016021|GO:0006658|GO:0006665|GO:0046486|GO:0006643|GO:0051347|GO:0006811|GO:0015075|GO:0006796|GO:…	transporter activity|membrane|cellular process|extracellular region|metabolic process|extracellular vesicle|transmembrane transporter activity|nitrogen compound metabolic process|organic substance metabolic process|cellular metabolic process|membrane-bounded organelle|positive regulation of metabolic process|intrinsic component of membrane|regulation of metabolic process|cellular modified amino a…	-	-	-	-	1:31409565-31434680	1912	2335	847	962	24.2343712787796	23.4010216779169	10.4462628562418	11.0590259758853	23.8176964783483	10.7526444160635	1.14734238222669	2.11706447625667e-12	1.05253388877894e-09	UP
ENSG00000107249	GLIS3	GLIS family zinc finger 3 [Source:HGNC Symbol;Acc:HGNC:28510]	GO:0005623|GO:0009987|GO:0008152|GO:0005488|GO:0009892|GO:0048523|GO:0050794|GO:0043229|GO:0006807|GO:0071704|GO:0043167|GO:0044237|GO:0043227|GO:0009893|GO:0009058|GO:0005622|GO:0012505|GO:0019222|GO:0006725|GO:1901360|GO:0034641|GO:0031325|GO:0046483|GO:0043231|GO:0043169|GO:0005737|GO:0009890|GO:0006139|GO:0044249|GO:0031324|GO:0031323|GO:0005794|GO:0010468|GO:0034645|GO:0046872|GO:0010629|GO:…	cell|cellular process|metabolic process|binding|negative regulation of metabolic process|negative regulation of cellular process|regulation of cellular process|intracellular organelle|nitrogen compound metabolic process|organic substance metabolic process|ion binding|cellular metabolic process|membrane-bounded organelle|positive regulation of metabolic process|biosynthetic process|intracellular|e…	-	-	-	-	9:3824127-4348392	193	274	29	61	0.745861195195395	0.837251303369121	0.109050371690837	0.213810639304603	0.791556249282258	0.16143050549772	2.29377864403819	3.7363694902005e-12	1.78329443028289e-09	UP
ENSG00000169174	PCSK9	proprotein convertase subtilisin/kexin type 9 [Source:HGNC Symbol;Acc:HGNC:20001]	GO:0032502|GO:0032991|GO:0023052|GO:0005623|GO:0016020|GO:0009987|GO:0005576|GO:0008152|GO:0050896|GO:0005488|GO:0003824|GO:0051716|GO:0019898|GO:0097159|GO:0009892|GO:0048523|GO:0044877|GO:0050794|GO:0043229|GO:0051050|GO:0006950|GO:0071704|GO:0009056|GO:0009986|GO:0051051|GO:0044237|GO:0051641|GO:0023051|GO:0097006|GO:0016043|GO:0043227|GO:0071944|GO:0009605|GO:0023057|GO:0009893|GO:0016787|GO:…	developmental process|macromolecular complex|signaling|cell|membrane|cellular process|extracellular region|metabolic process|response to stimulus|binding|catalytic activity|cellular response to stimulus|extrinsic component of membrane|organic cyclic compound binding|negative regulation of metabolic process|negative regulation of cellular process|macromolecular complex binding|regulation of cellul…	K13050	proprotein convertase subtilisin/kexin type 9[3.4.21.-]	hsa04979	Cholesterol metabolism - Homo sapiens (human)	1:55039548-55064852	321	365	762	1066	3.27670223881677	2.94597073461924	7.56869094678485	9.86932109222166	3.11133648671801	8.71900601950325	-1.48662924608256	3.70441629497562e-12	1.78329443028289e-09	DOWN
ENSG00000134954	ETS1	ETS proto-oncogene 1, transcription factor [Source:HGNC Symbol;Acc:HGNC:3488]	GO:0040011|GO:0032502|GO:0032991|GO:0000003|GO:0002376|GO:0005623|GO:0048511|GO:0009987|GO:0022414|GO:0008152|GO:0050896|GO:0001071|GO:0005488|GO:0051716|GO:0097159|GO:0003700|GO:0048523|GO:0008283|GO:0050794|GO:0040012|GO:0043229|GO:0006807|GO:0006950|GO:0044702|GO:0071704|GO:0006955|GO:0009628|GO:0042698|GO:0044237|GO:0048870|GO:0040017|GO:0009653|GO:0016043|GO:0043227|GO:0002262|GO:0009605|GO:…	locomotion|developmental process|macromolecular complex|reproduction|immune system process|cell|rhythmic process|cellular process|reproductive process|metabolic process|response to stimulus|nucleic acid binding transcription factor activity|binding|cellular response to stimulus|organic cyclic compound binding|transcription factor activity, sequence-specific DNA binding|negative regulation of cell…	K02678	C-ets-1[-]	hsa05200|hsa05166|hsa04218|hsa04014|hsa05211	Pathways in cancer - Homo sapiens (human)|Human T-cell leukemia virus 1 infection - Homo sapiens (human)|Cellular senescence - Homo sapiens (human)|Ras signaling pathway - Homo sapiens (human)|Renal cell carcinoma - Homo sapiens (human)	11:128458761-128587558	1150	1500	460	591	4.74499404659953	4.89365302068387	1.8468398217524	2.21168486631792	4.8193235336417	2.02926234403516	1.24787526669779	7.17865932699268e-12	3.34528355342514e-09	UP
ENSG00000272695	GAS6-DT	GAS6 divergent transcript [Source:HGNC Symbol;Acc:HGNC:43694]	-	-	-	-	-	-	13:113864168-113866833	118	147	29	17	4.12447735526563	4.06265349459273	0.98631368452957	0.538930116027109	4.09356542492918	0.76262190027834	2.42431808645328	7.28942108523748e-12	3.34528355342514e-09	UP
ENSG00000157600	TMEM164	transmembrane protein 164 [Source:HGNC Symbol;Acc:HGNC:26217]	GO:0016020|GO:0031224|GO:0016021	membrane|intrinsic component of membrane|integral component of membrane	-	-	-	-	X:110002631-110182734	667	870	262	308	3.74464232366693	3.86196534227035	1.43126733538216	1.56831856920527	3.80330383296864	1.49979295229372	1.34248984638068	8.01661726990341e-12	3.60959536847123e-09	UP
ENSG00000148677	ANKRD1	ankyrin repeat domain 1 [Source:HGNC Symbol;Acc:HGNC:15819]	GO:0032502|GO:0032991|GO:0023052|GO:0005623|GO:0009987|GO:0008152|GO:0050896|GO:0005488|GO:0000988|GO:0051716|GO:0097159|GO:0009892|GO:0048523|GO:0050794|GO:0043229|GO:0006807|GO:0051050|GO:0006950|GO:0071704|GO:0009628|GO:0044237|GO:0051641|GO:0023051|GO:0000989|GO:0009653|GO:0016043|GO:0051707|GO:0043227|GO:0009607|GO:0009605|GO:0009893|GO:0009058|GO:0050793|GO:0005622|GO:0005515|GO:0043234|GO:…	developmental process|macromolecular complex|signaling|cell|cellular process|metabolic process|response to stimulus|binding|transcription factor activity, protein binding|cellular response to stimulus|organic cyclic compound binding|negative regulation of metabolic process|negative regulation of cellular process|regulation of cellular process|intracellular organelle|nitrogen compound metabolic pr…	-	-	-	-	10:90912096-90921276	79	81	11	12	2.72362363548238	2.20805097941337	0.369030195407341	0.375222611294041	2.46583730744787	0.372126403350691	2.7282129536177	1.54440526240331e-11	6.82512725592453e-09	UP
ENSG00000198908	BHLHB9	basic helix-loop-helix family member b9 [Source:HGNC Symbol;Acc:HGNC:29353]	GO:0032502|GO:0007610|GO:0005623|GO:0009987|GO:0005576|GO:0005488|GO:1903561|GO:0048523|GO:0050794|GO:0043229|GO:0044089|GO:0009653|GO:0016043|GO:0043227|GO:0044708|GO:0050793|GO:0005622|GO:0005515|GO:0048856|GO:0042802|GO:0045595|GO:0048468|GO:0051130|GO:0010941|GO:0007275|GO:0050877|GO:0016358|GO:0031982|GO:0051128|GO:0022607|GO:0050803|GO:0045597|GO:0043231|GO:0005737|GO:0051963|GO:0046983|GO:…	developmental process|behavior|cell|cellular process|extracellular region|binding|extracellular vesicle|negative regulation of cellular process|regulation of cellular process|intracellular organelle|positive regulation of cellular component biogenesis|anatomical structure morphogenesis|cellular component organization|membrane-bounded organelle|single-organism behavior|regulation of developmental …	-	-	-	-	X:102720688-102753540	4	4	48	46	0.0198897701675584	0.0157263721705911	0.232236085583409	0.207449344281747	0.0178080711690747	0.219842714932578	-3.62586855726647	3.02088839816972e-11	1.31073601334404e-08	DOWN
ENSG00000110092	CCND1	cyclin D1 [Source:HGNC Symbol;Acc:HGNC:1582]	GO:0032502|GO:0032991|GO:0000003|GO:0023052|GO:0005623|GO:0016020|GO:0009987|GO:0022414|GO:0008152|GO:0030054|GO:0050896|GO:0005488|GO:0000988|GO:0003824|GO:0051716|GO:0009892|GO:0048523|GO:0044877|GO:0008283|GO:0050794|GO:0043229|GO:0006807|GO:0006950|GO:0044702|GO:0071704|GO:0009628|GO:0044237|GO:0003006|GO:0023051|GO:0000989|GO:0005911|GO:0016043|GO:0043227|GO:0009605|GO:0023057|GO:0009893|GO:…	developmental process|macromolecular complex|reproduction|signaling|cell|membrane|cellular process|reproductive process|metabolic process|cell junction|response to stimulus|binding|transcription factor activity, protein binding|catalytic activity|cellular response to stimulus|negative regulation of metabolic process|negative regulation of cellular process|macromolecular complex binding|cell proli…	K04503	G1/S-specific cyclin-D1[-]	hsa05200|hsa05165|hsa04151|hsa05166|hsa05169|hsa04218|hsa05206|hsa05163|hsa05203|hsa05167|hsa05205|hsa04510|hsa04530|hsa05225|hsa05416|hsa04934|hsa04310|hsa05160|hsa04630|hsa05224|hsa05226|hsa04390|hsa04921|hsa05162|hsa04371|hsa04068|hsa04919|hsa04110|hsa04152|hsa01522|hsa04933|hsa05215|hsa05222|hsa05210|hsa05214|hsa05220|hsa05212|hsa05218|hsa04115|hsa04917|hsa05223|hsa05221|hsa05213|hsa04340|hsa…	Pathways in cancer - Homo sapiens (human)|Human papillomavirus infection - Homo sapiens (human)|PI3K-Akt signaling pathway - Homo sapiens (human)|Human T-cell leukemia virus 1 infection - Homo sapiens (human)|Epstein-Barr virus infection - Homo sapiens (human)|Cellular senescence - Homo sapiens (human)|MicroRNAs in cancer - Homo sapiens (human)|Human cytomegalovirus infection - Homo sapiens (huma…	11:69641087-69654474	23373	30526	11778	13314	226.586208842116	233.987680750124	111.102658921493	117.064633488026	230.28694479612	114.08364620476	1.01334062826151	3.38169544754575e-11	1.44108536000414e-08	UP
ENSG00000185950	IRS2	insulin receptor substrate 2 [Source:HGNC Symbol;Acc:HGNC:6126]	GO:0040011|GO:0032502|GO:0004871|GO:0002376|GO:0023052|GO:0005623|GO:0016020|GO:0009987|GO:0008152|GO:0050896|GO:0005488|GO:0051716|GO:0009892|GO:0048523|GO:0044877|GO:0008283|GO:0050794|GO:0045321|GO:0040012|GO:0051050|GO:0006950|GO:0071704|GO:0009056|GO:0006955|GO:0051051|GO:0044237|GO:0051641|GO:0048870|GO:0023051|GO:0040017|GO:0009653|GO:0016043|GO:0071944|GO:0009605|GO:0009893|GO:0009058|GO:…	locomotion|developmental process|signal transducer activity|immune system process|signaling|cell|membrane|cellular process|metabolic process|response to stimulus|binding|cellular response to stimulus|negative regulation of metabolic process|negative regulation of cellular process|macromolecular complex binding|cell proliferation|regulation of cellular process|leukocyte activation|regulation of lo…	K07187	insulin receptor substrate 2[-]	hsa05206|hsa04932|hsa04022|hsa04910|hsa04068|hsa04140|hsa04152|hsa04931|hsa04211|hsa04920|hsa04213|hsa04923|hsa04930	MicroRNAs in cancer - Homo sapiens (human)|Non-alcoholic fatty liver disease (NAFLD) - Homo sapiens (human)|cGMP-PKG signaling pathway - Homo sapiens (human)|Insulin signaling pathway - Homo sapiens (human)|FoxO signaling pathway - Homo sapiens (human)|Autophagy - animal - Homo sapiens (human)|AMPK signaling pathway - Homo sapiens (human)|Insulin resistance - Homo sapiens (human)|Longevity regula…	13:109752698-109786568	1150	1383	511	541	9.64158534708402	9.16805073287808	4.16874528362272	4.11382439482917	9.40481803998105	4.14128483922595	1.18332159616805	3.6161998248526e-11	1.51398232667162e-08	UP
ENSG00000175592	FOSL1	FOS like 1, AP-1 transcription factor subunit [Source:HGNC Symbol;Acc:HGNC:13718]	GO:0040011|GO:0032502|GO:0000003|GO:0045202|GO:0007610|GO:0005623|GO:0016020|GO:0009987|GO:0022414|GO:0008152|GO:0050896|GO:0001071|GO:0005488|GO:0051716|GO:0042995|GO:0097159|GO:0003700|GO:0048523|GO:0008283|GO:0050794|GO:0043229|GO:0006807|GO:0006950|GO:0044089|GO:0044702|GO:0071704|GO:0009628|GO:0019953|GO:0044237|GO:0003006|GO:0016043|GO:0051707|GO:0043227|GO:0044708|GO:0071944|GO:0009607|GO:…	locomotion|developmental process|reproduction|synapse|behavior|cell|membrane|cellular process|reproductive process|metabolic process|response to stimulus|nucleic acid binding transcription factor activity|binding|cellular response to stimulus|cell projection|organic cyclic compound binding|transcription factor activity, sequence-specific DNA binding|negative regulation of cellular process|cell pr…	K04502	fos-like antigen 1[-]	hsa05166|hsa04380|hsa04310|hsa04657	Human T-cell leukemia virus 1 infection - Homo sapiens (human)|Osteoclast differentiation - Homo sapiens (human)|Wnt signaling pathway - Homo sapiens (human)|IL-17 signaling pathway - Homo sapiens (human)	11:65892049-65900573	3262	4159	1497	1826	43.216040119937	43.5666398875191	19.2981993270259	21.9411831924396	43.391340003728	20.6196912597327	1.0733844086162	4.26513190455788e-11	1.75488116845464e-08	UP
ENSG00000197142	ACSL5	acyl-CoA synthetase long chain family member 5 [Source:HGNC Symbol;Acc:HGNC:16526]	GO:0023052|GO:0005623|GO:0016020|GO:0009987|GO:0008152|GO:0050896|GO:0005488|GO:0003824|GO:0036094|GO:0051716|GO:0097159|GO:0050794|GO:0043229|GO:0042175|GO:0071704|GO:0043167|GO:0044237|GO:0023051|GO:0043227|GO:0019867|GO:0009058|GO:0031224|GO:0016874|GO:0005622|GO:0005789|GO:0012505|GO:0031090|GO:0044255|GO:0019866|GO:0010941|GO:0006082|GO:0043168|GO:0044281|GO:0001882|GO:0043231|GO:0005737|GO:…	signaling|cell|membrane|cellular process|metabolic process|response to stimulus|binding|catalytic activity|small molecule binding|cellular response to stimulus|organic cyclic compound binding|regulation of cellular process|intracellular organelle|nuclear outer membrane-endoplasmic reticulum membrane network|organic substance metabolic process|ion binding|cellular metabolic process|regulation of s…	K01897	long-chain acyl-CoA synthetase[6.2.1.3]	hsa01100|hsa04714|hsa04146|hsa04920|hsa03320|hsa01212|hsa00071|hsa04216|hsa00061	Metabolic pathways - Homo sapiens (human)|Thermogenesis - Homo sapiens (human)|Peroxisome - Homo sapiens (human)|Adipocytokine signaling pathway - Homo sapiens (human)|PPAR signaling pathway - Homo sapiens (human)|Fatty acid metabolism - Homo sapiens (human)|Fatty acid degradation - Homo sapiens (human)|Ferroptosis - Homo sapiens (human)|Fatty acid biosynthesis - Homo sapiens (human)	10:112374018-112428380	1367	1791	618	749	12.2786847890816	12.7198805110458	5.40139195607999	6.10187499316019	12.4992826500637	5.75163347462009	1.11980165169465	5.09658718822131e-11	2.06143994338497e-08	UP
ENSG00000115705	TPO	thyroid peroxidase [Source:HGNC Symbol;Acc:HGNC:12015]	GO:0016209|GO:0032502|GO:0002376|GO:0005623|GO:0016020|GO:0009987|GO:0005576|GO:0008152|GO:0050896|GO:0005488|GO:0003824|GO:0051716|GO:0097159|GO:0016491|GO:0043229|GO:0006807|GO:0006950|GO:0071704|GO:0009056|GO:0043167|GO:0009986|GO:0044237|GO:0042445|GO:0043227|GO:0071944|GO:0004601|GO:0009058|GO:0031224|GO:0005615|GO:0005622|GO:0002520|GO:0005515|GO:0005886|GO:0048856|GO:0006575|GO:0098869|GO:…	antioxidant activity|developmental process|immune system process|cell|membrane|cellular process|extracellular region|metabolic process|response to stimulus|binding|catalytic activity|cellular response to stimulus|organic cyclic compound binding|oxidoreductase activity|intracellular organelle|nitrogen compound metabolic process|response to stress|organic substance metabolic process|catabolic proce…	K00431	thyroid peroxidase[1.11.1.8]	hsa01100|hsa05320|hsa04918|hsa00350	Metabolic pathways - Homo sapiens (human)|Autoimmune thyroid disease - Homo sapiens (human)|Thyroid hormone synthesis - Homo sapiens (human)|Tyrosine metabolism - Homo sapiens (human)	2:1374223-1543711	42	32	1	1	0.276440889917074	0.166536689049078	0.00640671324357663	0.00596727138157857	0.221488789483076	0.0061869923125776	5.16185162790893	5.31001712014765e-11	2.11197080925339e-08	UP
ENSG00000144583	MARCHF4	membrane associated ring-CH-type finger 4 [Source:HGNC Symbol;Acc:HGNC:29269]	GO:0005623|GO:0016020|GO:0009987|GO:0008152|GO:0005488|GO:0003824|GO:0043229|GO:0071704|GO:0043167|GO:0044237|GO:0043227|GO:0031224|GO:0016874|GO:0005622|GO:0012505|GO:0016740|GO:0031090|GO:0043231|GO:0043169|GO:0005737|GO:0019787|GO:0016021|GO:0019538|GO:0005794|GO:0005802|GO:0046872|GO:0043412|GO:0004842|GO:0036211|GO:0005795|GO:0044267|GO:0000139|GO:0046914|GO:0006464|GO:0008270|GO:0032446|GO:…	cell|membrane|cellular process|metabolic process|binding|catalytic activity|intracellular organelle|organic substance metabolic process|ion binding|cellular metabolic process|membrane-bounded organelle|intrinsic component of membrane|ligase activity|intracellular|endomembrane system|transferase activity|organelle membrane|intracellular membrane-bounded organelle|cation binding|cytoplasm|ubiquitin…	-	-	-	-	2:216257865-216372027	38	52	4	3	0.583030063853599	0.630831057635935	0.0597198670410046	0.0417453085085961	0.606930560744767	0.0507325877748003	3.58054680975375	5.65073565911762e-11	2.21064189785546e-08	UP
ENSG00000026751	SLAMF7	SLAM family member 7 [Source:HGNC Symbol;Acc:HGNC:21394]	GO:0002376|GO:0005623|GO:0016020|GO:0009987|GO:0050896|GO:0005488|GO:0045321|GO:0001909|GO:0043229|GO:0006950|GO:0006955|GO:0007155|GO:0043227|GO:0071944|GO:0031224|GO:0042267|GO:0005622|GO:0002682|GO:0005515|GO:0005886|GO:0012505|GO:0045087|GO:0006952|GO:0043231|GO:0005737|GO:0001775|GO:0050776|GO:0046649|GO:0005783|GO:0016021|GO:0002443|GO:0030101|GO:0002228	immune system process|cell|membrane|cellular process|response to stimulus|binding|leukocyte activation|leukocyte mediated cytotoxicity|intracellular organelle|response to stress|immune response|cell adhesion|membrane-bounded organelle|cell periphery|intrinsic component of membrane|natural killer cell mediated cytotoxicity|intracellular|regulation of immune system process|protein binding|plasma me…	-	-	-	-	1:160739057-160754821	57	63	6	9	0.509768801365793	0.445494113180662	0.0522118912697423	0.0730009386306436	0.477631457273227	0.062606414950193	2.93151546181261	6.91923433432076e-11	2.66323561539082e-08	UP
ENSG00000248919	ATP5MF-PTCD1	ATP5MF-PTCD1 readthrough [Source:HGNC Symbol;Acc:HGNC:38844]	-	-	-	-	-	-	7:99419749-99466197	18	457	0	0	0.37694830041767	7.5672461571622	0	0	3.97209722878993	0	Inf	1.1053116717524e-10	4.18685043407925e-08	UP
ENSG00000158125	XDH	xanthine dehydrogenase [Source:HGNC Symbol;Acc:HGNC:12805]	GO:0032502|GO:0009055|GO:0023052|GO:0005623|GO:0009987|GO:0005576|GO:0008152|GO:0050896|GO:0005488|GO:0003824|GO:0036094|GO:0051716|GO:0097159|GO:0009892|GO:0048523|GO:0008283|GO:0016491|GO:0050794|GO:0043229|GO:0006807|GO:0006950|GO:0071704|GO:0009056|GO:0043167|GO:0044237|GO:0023051|GO:0009653|GO:0043227|GO:0048037|GO:0023057|GO:0009893|GO:0005615|GO:0050793|GO:0005622|GO:0005515|GO:0012505|GO:…	developmental process|electron carrier activity|signaling|cell|cellular process|extracellular region|metabolic process|response to stimulus|binding|catalytic activity|small molecule binding|cellular response to stimulus|organic cyclic compound binding|negative regulation of metabolic process|negative regulation of cellular process|cell proliferation|oxidoreductase activity|regulation of cellular …	K00106	xanthine dehydrogenase/oxidase[1.17.1.4 1.17.3.2]	hsa01100|hsa00230|hsa04146|hsa00983|hsa00232	Metabolic pathways - Homo sapiens (human)|Purine metabolism - Homo sapiens (human)|Peroxisome - Homo sapiens (human)|Drug metabolism - other enzymes - Homo sapiens (human)|Caffeine metabolism - Homo sapiens (human)	2:31334321-31414715	60	81	5	14	0.6702291556904	0.715411409341694	0.0543526912597025	0.141838605033921	0.692820282516047	0.0980956481468118	2.82022012583342	1.94733176006959e-10	7.26111330035948e-08	UP
ENSG00000118523	CCN2	cellular communication network factor 2 [Source:HGNC Symbol;Acc:HGNC:2500]	GO:0040011|GO:0032502|GO:0031012|GO:0040007|GO:0023052|GO:0005623|GO:0016020|GO:0009987|GO:0005576|GO:0008152|GO:0050896|GO:0005488|GO:0051716|GO:0009892|GO:0048523|GO:0044877|GO:0008283|GO:0050794|GO:0043229|GO:0005578|GO:0006807|GO:0006950|GO:0016049|GO:0001502|GO:0044089|GO:0071704|GO:0043167|GO:0009628|GO:0044237|GO:0048870|GO:0023051|GO:0009653|GO:0016043|GO:0007155|GO:0043227|GO:0071944|GO:…	locomotion|developmental process|extracellular matrix|growth|signaling|cell|membrane|cellular process|extracellular region|metabolic process|response to stimulus|binding|cellular response to stimulus|negative regulation of metabolic process|negative regulation of cellular process|macromolecular complex binding|cell proliferation|regulation of cellular process|intracellular organelle|proteinaceous…	K06827	connective tissue growth factor[-]	hsa04390|hsa04371	Hippo signaling pathway - Homo sapiens (human)|Apelin signaling pathway - Homo sapiens (human)	6:131948176-131951373	469	561	163	210	13.680777000089	12.9391365942422	4.62656799268911	5.55590123694222	13.3099567971656	5.09123461481567	1.38641843373588	2.08579713066915e-10	7.65776349635209e-08	UP
ENSG00000108219	TSPAN14	tetraspanin 14 [Source:HGNC Symbol;Acc:HGNC:23303]	GO:0023052|GO:0005623|GO:0016020|GO:0009987|GO:0008152|GO:0050896|GO:0005488|GO:0051716|GO:0050794|GO:0071704|GO:0009986|GO:0051641|GO:0023051|GO:0016043|GO:0071944|GO:0031224|GO:0005515|GO:0005886|GO:0005887|GO:0019899|GO:0009966|GO:0045184|GO:0010646|GO:0031226|GO:0008104|GO:0007154|GO:0061024|GO:0007165|GO:0016021|GO:0009967|GO:0097197|GO:0019538|GO:0010256|GO:0090150|GO:0007166|GO:0051604|GO:…	signaling|cell|membrane|cellular process|metabolic process|response to stimulus|binding|cellular response to stimulus|regulation of cellular process|organic substance metabolic process|cell surface|cellular localization|regulation of signaling|cellular component organization|cell periphery|intrinsic component of membrane|protein binding|plasma membrane|integral component of plasma membrane|enzyme…	-	-	-	-	10:80454166-80533123	1838	2055	840	940	4.51355783091679	3.9901512190187	2.00718291665599	2.09362908092733	4.25185452496775	2.05040599879166	1.05218263205494	2.95667006567828e-10	1.06906021889919e-07	UP
ENSG00000143217	NECTIN4	nectin cell adhesion molecule 4 [Source:HGNC Symbol;Acc:HGNC:19688]	GO:0040011|GO:0005623|GO:0016020|GO:0009987|GO:0005576|GO:0030054|GO:0005488|GO:1903561|GO:0004872|GO:0005911|GO:0016043|GO:0007155|GO:0043227|GO:0071944|GO:0031224|GO:0005515|GO:0005886|GO:0042802|GO:0016032|GO:0005102|GO:0001618|GO:0005912|GO:0031982|GO:0022607|GO:0098609|GO:0005887|GO:0046983|GO:0050839|GO:0008037|GO:0031226|GO:0005913|GO:0070062|GO:0016021|GO:0051701|GO:0098742|GO:0045216|GO:…	locomotion|cell|membrane|cellular process|extracellular region|cell junction|binding|extracellular vesicle|receptor activity|cell-cell junction|cellular component organization|cell adhesion|membrane-bounded organelle|cell periphery|intrinsic component of membrane|protein binding|plasma membrane|identical protein binding|viral process|receptor binding|virus receptor activity|adherens junction|vesi…	K06593	poliovirus receptor-related 4[-]	hsa04520	Adherens junction - Homo sapiens (human)	1:161070995-161089599	104	143	29	29	1.65403488600396	1.79825229429375	0.448784221958443	0.418311686302057	1.72614359014886	0.43354795413025	1.99328899898555	4.09730417533902e-10	1.45914148292083e-07	UP
ENSG00000167644	C19orf33	chromosome 19 open reading frame 33 [Source:HGNC Symbol;Acc:HGNC:16668]	GO:0005623|GO:0043229|GO:0043227|GO:0005622|GO:0043231|GO:0005634	cell|intracellular organelle|membrane-bounded organelle|intracellular|intracellular membrane-bounded organelle|nucleus	-	-	-	-	19:38304161-38305009	888	1092	405	445	40.717226941571	39.5906121319129	18.0698500855798	18.506475927477	40.153919536742	18.2881630065284	1.13463065233764	4.15779504016998e-10	1.45914148292083e-07	UP
ENSG00000198729	PPP1R14C	protein phosphatase 1 regulatory inhibitor subunit 14C [Source:HGNC Symbol;Acc:HGNC:14952]	GO:0005623|GO:0016020|GO:0009987|GO:0008152|GO:0009892|GO:0050794|GO:0044237|GO:0030234|GO:0005622|GO:0019222|GO:0004857|GO:0019208|GO:0005737|GO:0044092|GO:0050790|GO:0043086|GO:0031323|GO:0019212|GO:0006796|GO:0051174|GO:0019888|GO:0004864|GO:0016310|GO:0004865|GO:0042325	cell|membrane|cellular process|metabolic process|negative regulation of metabolic process|regulation of cellular process|cellular metabolic process|enzyme regulator activity|intracellular|regulation of metabolic process|enzyme inhibitor activity|phosphatase regulator activity|cytoplasm|negative regulation of molecular function|regulation of catalytic activity|negative regulation of catalytic acti…	-	-	-	-	6:150143076-150250357	686	803	301	302	21.7495378747689	20.1300808659458	9.28595492859167	8.68421078817971	20.9398093703574	8.98508285838569	1.22064459535859	6.98034760053252e-10	2.41418862520446e-07	UP
ENSG00000111885	MAN1A1	mannosidase alpha class 1A member 1 [Source:HGNC Symbol;Acc:HGNC:6821]	GO:0005623|GO:0016020|GO:0009987|GO:0005576|GO:0008152|GO:0005488|GO:0003824|GO:1903561|GO:0043229|GO:0071704|GO:0043167|GO:0044237|GO:0043227|GO:0016787|GO:0009058|GO:0031224|GO:0005622|GO:0012505|GO:0031090|GO:0006486|GO:0016798|GO:0031982|GO:0043231|GO:0043169|GO:0005737|GO:0005975|GO:0005783|GO:0070062|GO:0016021|GO:0044249|GO:0019538|GO:0005794|GO:0009311|GO:0034645|GO:0046872|GO:0043412|GO:…	cell|membrane|cellular process|extracellular region|metabolic process|binding|catalytic activity|extracellular vesicle|intracellular organelle|organic substance metabolic process|ion binding|cellular metabolic process|membrane-bounded organelle|hydrolase activity|biosynthetic process|intrinsic component of membrane|intracellular|endomembrane system|organelle membrane|protein glycosylation|hydrola…	K01230	mannosyl-oligosaccharide alpha-1,2-mannosidase[3.2.1.113]	hsa01100|hsa04141|hsa00510	Metabolic pathways - Homo sapiens (human)|Protein processing in endoplasmic reticulum - Homo sapiens (human)|N-Glycan biosynthesis - Homo sapiens (human)	6:119177209-119349761	1144	1507	2499	2693	15.5671779846851	16.2144150099657	33.0890361459854	33.2367411765779	15.8907964973254	33.1628886612817	-1.06137823963222	8.22976429001338e-10	2.76612809882929e-07	DOWN
ENSG00000234155	LINC02535	long intergenic non-protein coding RNA 2535 [Source:HGNC Symbol;Acc:HGNC:53569]	-	-	-	-	-	-	6:85387219-85390186	55	82	7	14	1.4932600368086	1.76032508403076	0.184932951842332	0.344747393373335	1.62679256041968	0.264840172607833	2.61883641742337	8.15309493403625e-10	2.76612809882929e-07	UP
ENSG00000185650	ZFP36L1	ZFP36 ring finger protein like 1 [Source:HGNC Symbol;Acc:HGNC:1107]	GO:0032502|GO:0040007|GO:0000003|GO:0002376|GO:0005623|GO:0009987|GO:0022414|GO:0008152|GO:0001071|GO:0005488|GO:0097159|GO:0003700|GO:0008283|GO:0050794|GO:0045321|GO:0043229|GO:0006807|GO:0044702|GO:0071704|GO:0009056|GO:0043167|GO:0044237|GO:0003006|GO:0009653|GO:0007155|GO:0043227|GO:0009058|GO:0048589|GO:0005622|GO:0002520|GO:0005515|GO:0048856|GO:0019222|GO:0048514|GO:0007507|GO:0001890|GO:…	developmental process|growth|reproduction|immune system process|cell|cellular process|reproductive process|metabolic process|nucleic acid binding transcription factor activity|binding|organic cyclic compound binding|transcription factor activity, sequence-specific DNA binding|cell proliferation|regulation of cellular process|leukocyte activation|intracellular organelle|nitrogen compound metabolic…	K18753	butyrate response factor[-]	hsa04218	Cellular senescence - Homo sapiens (human)	14:68787660-68796253	4788	5444	2373	2575	29.0459628580344	26.1128217509573	14.0075858016124	14.167950199085	27.5793923044958	14.0877680003487	0.9691476123339	9.05899480956379e-10	3.00255350188098e-07	-
ENSG00000183087	GAS6	growth arrest specific 6 [Source:HGNC Symbol;Acc:HGNC:4168]	GO:0040011|GO:0032502|GO:0040007|GO:0004871|GO:0005215|GO:0002376|GO:0007610|GO:0023052|GO:0005623|GO:0009987|GO:0005576|GO:0008152|GO:0050896|GO:0005488|GO:0036094|GO:1903561|GO:0060090|GO:0044406|GO:0051716|GO:0009892|GO:0022857|GO:0048523|GO:0008283|GO:0050794|GO:0045321|GO:0040012|GO:0043229|GO:0006807|GO:0051050|GO:0006950|GO:0048018|GO:0048520|GO:0071704|GO:0050900|GO:0043167|GO:0006955|GO:…	locomotion|developmental process|growth|signal transducer activity|transporter activity|immune system process|behavior|signaling|cell|cellular process|extracellular region|metabolic process|response to stimulus|binding|small molecule binding|extracellular vesicle|binding, bridging|adhesion of symbiont to host|cellular response to stimulus|negative regulation of metabolic process|transmembrane tra…	K05464	growth arrest-specific 6[-]	hsa01521	EGFR tyrosine kinase inhibitor resistance - Homo sapiens (human)	13:113820549-113864067	1680	1902	776	904	14.2249333047452	12.7337298815762	6.39347273569986	6.94237063287649	13.4793315931607	6.66792168428818	1.01543989372832	1.26952062051011e-09	4.15011508052784e-07	UP
ENSG00000085552	IGSF9	immunoglobulin superfamily member 9 [Source:HGNC Symbol;Acc:HGNC:18132]	GO:0032502|GO:0045202|GO:0005623|GO:0016020|GO:0009987|GO:0030054|GO:0005488|GO:0042995|GO:0050794|GO:0016043|GO:0060077|GO:0007155|GO:0071944|GO:0031224|GO:0005515|GO:0005886|GO:0048856|GO:0048468|GO:0007275|GO:0016358|GO:0051128|GO:0098609|GO:0050803|GO:0043005|GO:0036477|GO:0050808|GO:0030030|GO:0048869|GO:0016021|GO:0031175|GO:0098742|GO:0030424|GO:0050807|GO:0098632|GO:0030425|GO:0007399|GO:…	developmental process|synapse|cell|membrane|cellular process|cell junction|binding|cell projection|regulation of cellular process|cellular component organization|inhibitory synapse|cell adhesion|cell periphery|intrinsic component of membrane|protein binding|plasma membrane|anatomical structure development|cell development|multicellular organism development|dendrite development|regulation of cellu…	-	-	-	-	1:159927039-159945604	93	73	278	286	0.657611894129648	0.408145636141095	1.91278010287329	1.83421680447017	0.532878765135371	1.87349845367173	-1.8138555379937	1.29673067145046e-09	4.1817811815532e-07	DOWN
ENSG00000167772	ANGPTL4	angiopoietin like 4 [Source:HGNC Symbol;Acc:HGNC:16039]	GO:0032502|GO:0031012|GO:0009987|GO:0005576|GO:0008152|GO:0050896|GO:0005488|GO:0009892|GO:0048523|GO:0050794|GO:0005578|GO:0006950|GO:0071704|GO:0009628|GO:0044237|GO:0009653|GO:0016043|GO:0005615|GO:0030234|GO:0050793|GO:0072562|GO:0005515|GO:0048856|GO:0048646|GO:0019222|GO:0048514|GO:0044255|GO:0004857|GO:0001568|GO:0010941|GO:0007275|GO:0044281|GO:0022607|GO:0042592|GO:0060548|GO:0001525|GO:…	developmental process|extracellular matrix|cellular process|extracellular region|metabolic process|response to stimulus|binding|negative regulation of metabolic process|negative regulation of cellular process|regulation of cellular process|proteinaceous extracellular matrix|response to stress|organic substance metabolic process|response to abiotic stimulus|cellular metabolic process|anatomical st…	K08767	angiopoietin-like 4[-]	hsa03320|hsa04979	PPAR signaling pathway - Homo sapiens (human)|Cholesterol metabolism - Homo sapiens (human)	19:8363289-8374373	424	459	124	185	3.61657927753351	3.09563159934227	1.02917357863106	1.4312031480249	3.35610543843789	1.23018836332798	1.44790880720872	1.98429103500888e-09	6.31374950126024e-07	UP
ENSG00000134762	DSC3	desmocollin 3 [Source:HGNC Symbol;Acc:HGNC:3037]	GO:0005623|GO:0016020|GO:0030054|GO:0005488|GO:0043167|GO:0005911|GO:0007155|GO:0071944|GO:0031224|GO:0005515|GO:0005886|GO:0098609|GO:0043169|GO:0031647|GO:0030057|GO:0016021|GO:0045295|GO:0098742|GO:0046872|GO:0050821|GO:0005509|GO:0007156	cell|membrane|cell junction|binding|ion binding|cell-cell junction|cell adhesion|cell periphery|intrinsic component of membrane|protein binding|plasma membrane|cell-cell adhesion|cation binding|regulation of protein stability|desmosome|integral component of membrane|gamma-catenin binding|cell-cell adhesion via plasma-membrane adhesion molecules|metal ion binding|protein stabilization|calcium ion …	-	-	-	-	18:30990008-31042815	264	374	106	112	1.53271371499589	1.71685049318881	0.598818259936945	0.589755071168952	1.62478210409235	0.594286665552949	1.45101533888144	2.68390585086258e-09	8.4274643717085e-07	UP
ENSG00000157214	STEAP2	STEAP2 metalloreductase [Source:HGNC Symbol;Acc:HGNC:17885]	GO:0005215|GO:0005623|GO:0016020|GO:0009987|GO:0008152|GO:0050896|GO:0005488|GO:0003824|GO:0016491|GO:0043229|GO:0043167|GO:0051641|GO:0043227|GO:0071944|GO:0031224|GO:0005622|GO:0005886|GO:0012505|GO:0031090|GO:0031228|GO:0006810|GO:0032940|GO:0031982|GO:0043231|GO:0043169|GO:0030133|GO:0005737|GO:0042592|GO:0051649|GO:0016722|GO:0009725|GO:0010008|GO:0016021|GO:0031301|GO:0010033|GO:0005794|GO:…	transporter activity|cell|membrane|cellular process|metabolic process|response to stimulus|binding|catalytic activity|oxidoreductase activity|intracellular organelle|ion binding|cellular localization|membrane-bounded organelle|cell periphery|intrinsic component of membrane|intracellular|plasma membrane|endomembrane system|organelle membrane|intrinsic component of Golgi membrane|transport|secretio…	K14738	metalloreductase STEAP2[1.16.1.-]	hsa04978	Mineral absorption - Homo sapiens (human)	7:90167590-90238137	216	206	592	518	0.641792195026452	0.483962715877346	1.71157301944129	1.39594254081607	0.562877455451899	1.55375778012868	-1.46486884410853	3.10890650065567e-09	9.63518762748661e-07	DOWN
ENSG00000119681	LTBP2	latent transforming growth factor beta binding protein 2 [Source:HGNC Symbol;Acc:HGNC:6715]	GO:0031012|GO:0023052|GO:0005623|GO:0009987|GO:0005576|GO:0050896|GO:0005488|GO:1903561|GO:0051716|GO:0050794|GO:0005578|GO:0043167|GO:0051641|GO:0016043|GO:0043227|GO:0005615|GO:0005622|GO:0005515|GO:0008201|GO:0019838|GO:0006810|GO:0043168|GO:0043062|GO:0032940|GO:0031982|GO:0043169|GO:0071559|GO:0045184|GO:0008104|GO:0007154|GO:0007165|GO:0070062|GO:0051649|GO:0005539|GO:0010033|GO:0046872|GO:…	extracellular matrix|signaling|cell|cellular process|extracellular region|response to stimulus|binding|extracellular vesicle|cellular response to stimulus|regulation of cellular process|proteinaceous extracellular matrix|ion binding|cellular localization|cellular component organization|membrane-bounded organelle|extracellular space|intracellular|protein binding|heparin binding|growth factor bindi…	-	-	-	-	14:74498170-74612378	208	257	76	74	1.12168979781172	1.09583612056372	0.398799864771921	0.36194438044013	1.10876295918772	0.380372122606025	1.54346754643537	4.49490673679811e-09	1.37521095342244e-06	UP
ENSG00000249992	TMEM158	transmembrane protein 158 (gene/pseudogene) [Source:HGNC Symbol;Acc:HGNC:30293]	GO:0016020|GO:0005488|GO:0033218|GO:0031224|GO:0042277|GO:0016021	membrane|binding|amide binding|intrinsic component of membrane|peptide binding|integral component of membrane	-	-	-	-	3:45224466-45226278	199	246	59	81	7.48900746857891	7.31996183591168	2.16049675338464	2.76473238298148	7.40448465224529	2.46261456818306	1.5882084836747	4.58445489714581e-09	1.38485356538592e-06	UP
ENSG00000131737	KRT34	keratin 34 [Source:HGNC Symbol;Acc:HGNC:6452]	GO:0032502|GO:0005198|GO:0005623|GO:0005576|GO:1903561|GO:0043229|GO:0043227|GO:0005615|GO:0005622|GO:0048856|GO:0009888|GO:0031982|GO:0005882|GO:0070062|GO:0060429|GO:0005856|GO:0008544|GO:0045111	developmental process|structural molecule activity|cell|extracellular region|extracellular vesicle|intracellular organelle|membrane-bounded organelle|extracellular space|intracellular|anatomical structure development|tissue development|vesicle|intermediate filament|extracellular exosome|epithelium development|cytoskeleton|epidermis development|intermediate filament cytoskeleton	K07604	type I keratin, acidic[-]	hsa04915	Estrogen signaling pathway - Homo sapiens (human)	17:41377650-41382403	22	32	0	2	0.85723871444889	0.985904807928468	0	0.0706936903462498	0.921571761188679	0.0353468451731249	4.70444314995673	5.00422485844036e-09	1.49276027527276e-06	UP
ENSG00000274527	RP11-146B14.1	-	GO:0005488|GO:0043167|GO:0005515|GO:0043169|GO:0046872|GO:0046914|GO:0008270	binding|ion binding|protein binding|cation binding|metal ion binding|transition metal ion binding|zinc ion binding	-	-	-	-	9:6720863-7077263	0	0	20	20	0	0	0.389840732371234	0.363368459607353	0	0.376604595989294	-Inf	5.2867404250191e-09	1.55756510497106e-06	DOWN
ENSG00000267009	AC007780.1	novel transcript	-	-	-	-	-	-	17:68413623-68524949	77	91	14	22	2.2891448633987	2.13910916859661	0.404999135494361	0.59321029421304	2.21412701599766	0.4991047148537	2.14932354877799	5.35447281049521e-09	1.55828218475192e-06	UP
ENSG00000163235	TGFA	transforming growth factor alpha [Source:HGNC Symbol;Acc:HGNC:11765]	GO:0032502|GO:0023052|GO:0005623|GO:0016020|GO:0009987|GO:0005576|GO:0008152|GO:0050896|GO:0005488|GO:0051716|GO:0048523|GO:0008283|GO:0050794|GO:0043229|GO:0006950|GO:0042175|GO:0071704|GO:0009986|GO:0044237|GO:0051641|GO:0023051|GO:0009653|GO:0016043|GO:0043227|GO:0071944|GO:0009893|GO:0009058|GO:0031224|GO:0005615|GO:0005622|GO:0005789|GO:0005515|GO:0005886|GO:0012505|GO:0048856|GO:0048646|GO:…	developmental process|signaling|cell|membrane|cellular process|extracellular region|metabolic process|response to stimulus|binding|cellular response to stimulus|negative regulation of cellular process|cell proliferation|regulation of cellular process|intracellular organelle|response to stress|nuclear outer membrane-endoplasmic reticulum membrane network|organic substance metabolic process|cell su…	K08774	transforming growth factor, alpha[-]	hsa05200|hsa04151|hsa04010|hsa04014|hsa05225|hsa04915|hsa05215|hsa04012|hsa05210|hsa01521|hsa05214|hsa05212|hsa05223|hsa05211	Pathways in cancer - Homo sapiens (human)|PI3K-Akt signaling pathway - Homo sapiens (human)|MAPK signaling pathway - Homo sapiens (human)|Ras signaling pathway - Homo sapiens (human)|Hepatocellular carcinoma - Homo sapiens (human)|Estrogen signaling pathway - Homo sapiens (human)|Prostate cancer - Homo sapiens (human)|ErbB signaling pathway - Homo sapiens (human)|Colorectal cancer - Homo sapiens …	2:70447280-70554193	2118	2887	1161	1277	20.0595191841289	21.6194866158244	10.6994265669011	10.9694229719978	20.8395028999767	10.8344247694494	0.943698305693345	5.78127879997259e-09	1.65023942662321e-06	-
ENSG00000272410	AC022384.1	novel protein	GO:0009987|GO:0008152|GO:0003824|GO:0006807|GO:0071704|GO:0009056|GO:0044237|GO:0016787|GO:0006725|GO:1901360|GO:0034641|GO:0016788|GO:0046483|GO:0006139|GO:0044265|GO:0004518|GO:0006259|GO:0019439|GO:0004536|GO:0004519|GO:0006308|GO:0004520|GO:0016888	cellular process|metabolic process|catalytic activity|nitrogen compound metabolic process|organic substance metabolic process|catabolic process|cellular metabolic process|hydrolase activity|cellular aromatic compound metabolic process|organic cyclic compound metabolic process|cellular nitrogen compound metabolic process|hydrolase activity, acting on ester bonds|heterocycle metabolic process|nucle…	-	-	-	-	3:10249372-10285796	7	13	48	156	0.137950626302936	0.202569893694027	0.920492075787274	2.78845662819624	0.170260259998481	1.85447435199176	-3.44519667126898	5.80875426736296e-09	1.65023942662321e-06	DOWN
ENSG00000147164	SNX12	sorting nexin 12 [Source:HGNC Symbol;Acc:HGNC:14976]	GO:0005623|GO:0016020|GO:0009987|GO:0005576|GO:0008152|GO:0005488|GO:1903561|GO:0019898|GO:0009892|GO:0048523|GO:0050794|GO:0043229|GO:0071704|GO:0009056|GO:0043167|GO:0051051|GO:0044237|GO:0051641|GO:0016043|GO:0043227|GO:0008289|GO:0005622|GO:0005515|GO:0012505|GO:0019222|GO:0060341|GO:0006810|GO:0060627|GO:0043168|GO:0005543|GO:0031982|GO:0051128|GO:0043231|GO:0019899|GO:0005737|GO:0032880|GO:…	cell|membrane|cellular process|extracellular region|metabolic process|binding|extracellular vesicle|extrinsic component of membrane|negative regulation of metabolic process|negative regulation of cellular process|regulation of cellular process|intracellular organelle|organic substance metabolic process|catabolic process|ion binding|negative regulation of transport|cellular metabolic process|cellu…	K17918	sorting nexin-3/12[-]	hsa04144	Endocytosis - Homo sapiens (human)	X:71056332-71073426	677	778	313	300	6.06498906579861	5.51093030656147	2.72846954350354	2.43759298133927	5.78795968618004	2.5830312624214	1.16398976886766	6.51546655574496e-09	1.82923639866233e-06	UP
ENSG00000149256	TENM4	teneurin transmembrane protein 4 [Source:HGNC Symbol;Acc:HGNC:29945]	GO:0032502|GO:0040007|GO:0023052|GO:0005623|GO:0016020|GO:0009987|GO:0008152|GO:0050896|GO:0005488|GO:0051716|GO:0042995|GO:0008283|GO:0050794|GO:0043229|GO:0071704|GO:0009653|GO:0016043|GO:0043227|GO:0071944|GO:0031224|GO:0050793|GO:0048589|GO:0005622|GO:0005515|GO:0005886|GO:0048856|GO:0048646|GO:0042802|GO:0007507|GO:0045595|GO:0009888|GO:0048468|GO:0031643|GO:0031641|GO:0007275|GO:0048513|GO:…	developmental process|growth|signaling|cell|membrane|cellular process|metabolic process|response to stimulus|binding|cellular response to stimulus|cell projection|cell proliferation|regulation of cellular process|intracellular organelle|organic substance metabolic process|anatomical structure morphogenesis|cellular component organization|membrane-bounded organelle|cell periphery|intrinsic compone…	-	-	-	-	11:78652831-79440948	15	27	0	0	0.0433275441657525	0.0616636887450857	0	0	0.0524956164554191	0	Inf	9.42626533485685e-09	2.61567902268632e-06	UP
ENSG00000146376	ARHGAP18	Rho GTPase activating protein 18 [Source:HGNC Symbol;Acc:HGNC:21035]	GO:0040011|GO:0032502|GO:0023052|GO:0005623|GO:0009987|GO:0008152|GO:0050896|GO:0051716|GO:0050794|GO:0040012|GO:0048870|GO:0023051|GO:0009653|GO:0016043|GO:0009893|GO:0030234|GO:0050793|GO:0005622|GO:0048856|GO:0019222|GO:0008360|GO:0032535|GO:0008047|GO:0051128|GO:0022607|GO:0005737|GO:0032970|GO:0006928|GO:0009966|GO:0010646|GO:0043085|GO:0007154|GO:0051270|GO:0007165|GO:0050790|GO:0048869|GO:…	locomotion|developmental process|signaling|cell|cellular process|metabolic process|response to stimulus|cellular response to stimulus|regulation of cellular process|regulation of locomotion|cell motility|regulation of signaling|anatomical structure morphogenesis|cellular component organization|positive regulation of metabolic process|enzyme regulator activity|regulation of developmental process|i…	-	-	-	-	6:129576132-129710225	1377	1933	2993	3211	19.4677182394244	21.6081124443667	41.1738584912732	41.1736528852302	20.5379153418955	41.1737556882517	-1.00343529958747	1.20187311740929e-08	3.29672414642014e-06	DOWN
ENSG00000131115	ZNF227	zinc finger protein 227 [Source:HGNC Symbol;Acc:HGNC:13020]	GO:0005623|GO:0009987|GO:0008152|GO:0001071|GO:0005488|GO:0097159|GO:0003700|GO:0050794|GO:0043229|GO:0006807|GO:0071704|GO:0043167|GO:0044237|GO:0043227|GO:0009058|GO:0005622|GO:0005515|GO:0019222|GO:0006725|GO:1901360|GO:0003676|GO:0034641|GO:0046483|GO:0043231|GO:0043169|GO:0006139|GO:0044249|GO:0031323|GO:0003677|GO:0010468|GO:0034645|GO:0046872|GO:0051252|GO:0010467|GO:0009059|GO:0016070|GO:…	cell|cellular process|metabolic process|nucleic acid binding transcription factor activity|binding|organic cyclic compound binding|transcription factor activity, sequence-specific DNA binding|regulation of cellular process|intracellular organelle|nitrogen compound metabolic process|organic substance metabolic process|ion binding|cellular metabolic process|membrane-bounded organelle|biosynthetic p…	-	-	-	-	19:44207547-44237268	318	352	118	129	2.18299830186435	1.91061187425559	0.78821158436191	0.80317870840753	2.04680508805997	0.79569514638472	1.36308602087381	1.26856628583483e-08	3.44012111876846e-06	UP
ENSG00000133083	DCLK1	doublecortin like kinase 1 [Source:HGNC Symbol;Acc:HGNC:2700]	GO:0040011|GO:0032502|GO:0040007|GO:0004871|GO:0045202|GO:0023052|GO:0005623|GO:0016020|GO:0009987|GO:0008152|GO:0050896|GO:0005488|GO:0003824|GO:0036094|GO:0051716|GO:0042995|GO:0097159|GO:0050794|GO:0060076|GO:0043229|GO:0016049|GO:0005057|GO:0071704|GO:0043167|GO:0044237|GO:0051641|GO:0048870|GO:0009653|GO:0016043|GO:0051707|GO:0071944|GO:0009607|GO:0009605|GO:0031224|GO:0048589|GO:0005622|GO:…	locomotion|developmental process|growth|signal transducer activity|synapse|signaling|cell|membrane|cellular process|metabolic process|response to stimulus|binding|catalytic activity|small molecule binding|cellular response to stimulus|cell projection|organic cyclic compound binding|regulation of cellular process|excitatory synapse|intracellular organelle|cell growth|receptor signaling protein act…	-	-	-	-	13:35768652-36131306	271	376	116	116	0.652297913176195	0.715596422036948	0.271685985959472	0.253241053410361	0.683947167606571	0.262463519684917	1.38176797282675	1.34686474278876e-08	3.61141350807989e-06	UP
ENSG00000115641	FHL2	four and a half LIM domains 2 [Source:HGNC Symbol;Acc:HGNC:3703]	GO:0032502|GO:0023052|GO:0005623|GO:0009987|GO:0008152|GO:0030054|GO:0050896|GO:0005488|GO:0000988|GO:0051716|GO:0009892|GO:0030055|GO:0048523|GO:0050794|GO:0043229|GO:0006807|GO:0071704|GO:0043167|GO:0044237|GO:0000989|GO:0009653|GO:0043227|GO:0009893|GO:0009058|GO:0005622|GO:0005515|GO:0048856|GO:0048646|GO:0019222|GO:0042802|GO:0030017|GO:0007507|GO:0030018|GO:0044255|GO:0003712|GO:0006725|GO:…	developmental process|signaling|cell|cellular process|metabolic process|cell junction|response to stimulus|binding|transcription factor activity, protein binding|cellular response to stimulus|negative regulation of metabolic process|cell-substrate junction|negative regulation of cellular process|regulation of cellular process|intracellular organelle|nitrogen compound metabolic process|organic sub…	K14380	four and a half LIM domains protein 2[-]	hsa04380	Osteoclast differentiation - Homo sapiens (human)	2:105357712-105438513	1525	2119	849	945	9.57301203996864	10.5175269212054	5.18585490239354	5.38032433910254	10.045269480587	5.28308962074804	0.927062478559681	1.8633533253079e-08	4.88649052254372e-06	-
ENSG00000130766	SESN2	sestrin 2 [Source:HGNC Symbol;Acc:HGNC:20746]	GO:0023052|GO:0005623|GO:0009987|GO:0008152|GO:0050896|GO:0005488|GO:0051716|GO:0050794|GO:0043229|GO:0006807|GO:0006950|GO:0071704|GO:0009056|GO:0044237|GO:0006914|GO:0016043|GO:0043227|GO:0009058|GO:0005622|GO:0005515|GO:0019222|GO:0044262|GO:0044255|GO:0006725|GO:0006810|GO:1901360|GO:0006082|GO:0034641|GO:0044281|GO:0046483|GO:0043231|GO:0010243|GO:0005737|GO:0005975|GO:0042592|GO:0019725|GO:…	signaling|cell|cellular process|metabolic process|response to stimulus|binding|cellular response to stimulus|regulation of cellular process|intracellular organelle|nitrogen compound metabolic process|response to stress|organic substance metabolic process|catabolic process|cellular metabolic process|autophagy|cellular component organization|membrane-bounded organelle|biosynthetic process|intracell…	K20394	sestrin 2[-]	hsa04150|hsa04211|hsa04115	mTOR signaling pathway - Homo sapiens (human)|Longevity regulating pathway - Homo sapiens (human)|p53 signaling pathway - Homo sapiens (human)	1:28259527-28282491	1168	1440	627	618	23.0788644996613	22.4977135799559	12.0551578558149	11.0753734762195	22.7882890398086	11.5652656660172	0.978494203607617	1.85134280081921e-08	4.88649052254372e-06	-
ENSG00000134590	RTL8C	retrotransposon Gag like 8C [Source:HGNC Symbol;Acc:HGNC:2569]	GO:0005488|GO:0005515	binding|protein binding	-	-	-	-	X:135032366-135033546	236	352	639	640	7.38286815693389	8.70681862367092	19.4512530134447	18.1589556343902	8.0448433903024	18.8051043239174	-1.22498806869151	1.94955145044301e-08	5.0569669362361e-06	DOWN
ENSG00000100311	PDGFB	platelet derived growth factor subunit B [Source:HGNC Symbol;Acc:HGNC:8800]	GO:0040011|GO:0032502|GO:0040007|GO:0000003|GO:0002376|GO:0007610|GO:0023052|GO:0042056|GO:0005623|GO:0016020|GO:0009987|GO:0005576|GO:0022414|GO:0008152|GO:0050896|GO:0005488|GO:0051716|GO:0009892|GO:0048523|GO:0044877|GO:0008283|GO:0050794|GO:0040012|GO:0043229|GO:0006807|GO:0051050|GO:0006950|GO:0016049|GO:0048520|GO:0044702|GO:0071704|GO:0050900|GO:0006955|GO:0009628|GO:0009986|GO:0044237|GO:…	locomotion|developmental process|growth|reproduction|immune system process|behavior|signaling|chemoattractant activity|cell|membrane|cellular process|extracellular region|reproductive process|metabolic process|response to stimulus|binding|cellular response to stimulus|negative regulation of metabolic process|negative regulation of cellular process|macromolecular complex binding|cell proliferation…	K17386	platelet-derived growth factor subunit B[-]	hsa05200|hsa04151|hsa04010|hsa05206|hsa04014|hsa05167|hsa04810|hsa04510|hsa04015|hsa04630|hsa04072|hsa05418|hsa05231|hsa05215|hsa04540|hsa01521|hsa05214|hsa05218|hsa05211	Pathways in cancer - Homo sapiens (human)|PI3K-Akt signaling pathway - Homo sapiens (human)|MAPK signaling pathway - Homo sapiens (human)|MicroRNAs in cancer - Homo sapiens (human)|Ras signaling pathway - Homo sapiens (human)|Kaposi sarcoma-associated herpesvirus infection - Homo sapiens (human)|Regulation of actin cytoskeleton - Homo sapiens (human)|Focal adhesion - Homo sapiens (human)|Rap1 sig…	22:39223359-39244751	1042	1289	478	612	16.7084569841066	16.3427751095694	7.45814114152495	8.9005832760307	16.525616046838	8.17936220877782	1.01464379639336	2.22815775621968e-08	5.71750071983081e-06	UP
ENSG00000186951	PPARA	peroxisome proliferator activated receptor alpha [Source:HGNC Symbol;Acc:HGNC:9232]	GO:0032502|GO:0004871|GO:0007610|GO:0023052|GO:0005623|GO:0048511|GO:0009987|GO:0008152|GO:0050896|GO:0001071|GO:0005488|GO:0000988|GO:0042752|GO:0051716|GO:0097159|GO:0004872|GO:0009892|GO:0003700|GO:0048523|GO:0044877|GO:0050794|GO:0043229|GO:0006807|GO:0006950|GO:0007623|GO:0071704|GO:0009056|GO:0043167|GO:0008144|GO:0009628|GO:0044237|GO:0038023|GO:0000989|GO:0009653|GO:0010888|GO:0007155|GO:…	developmental process|signal transducer activity|behavior|signaling|cell|rhythmic process|cellular process|metabolic process|response to stimulus|nucleic acid binding transcription factor activity|binding|transcription factor activity, protein binding|regulation of circadian rhythm|cellular response to stimulus|organic cyclic compound binding|receptor activity|negative regulation of metabolic pro…	K07294	peroxisome proliferator-activated receptor alpha[-]	hsa04024|hsa04932|hsa05160|hsa04931|hsa04922|hsa04920|hsa03320	cAMP signaling pathway - Homo sapiens (human)|Non-alcoholic fatty liver disease (NAFLD) - Homo sapiens (human)|Hepatitis C - Homo sapiens (human)|Insulin resistance - Homo sapiens (human)|Glucagon signaling pathway - Homo sapiens (human)|Adipocytokine signaling pathway - Homo sapiens (human)|PPAR signaling pathway - Homo sapiens (human)	22:46150521-46243756	91	108	233	294	0.260099428316256	0.24407648581219	0.648017841962938	0.762155978886699	0.252087957064223	0.705086910424819	-1.48387389962406	2.89288287473182e-08	7.34422945985109e-06	DOWN
ENSG00000135960	EDAR	ectodysplasin A receptor [Source:HGNC Symbol;Acc:HGNC:2895]	GO:0032502|GO:0004871|GO:0023052|GO:0005623|GO:0016020|GO:0009987|GO:0008152|GO:0050896|GO:0005488|GO:0051716|GO:0004872|GO:0050794|GO:0051050|GO:0071704|GO:0051641|GO:0045177|GO:0038023|GO:0023051|GO:0009653|GO:0043473|GO:0071944|GO:0009893|GO:0031224|GO:1903829|GO:0005515|GO:0005886|GO:0048856|GO:0048646|GO:0019222|GO:0060341|GO:0035239|GO:0009888|GO:0006810|GO:0035295|GO:0007275|GO:0048513|GO:…	developmental process|signal transducer activity|signaling|cell|membrane|cellular process|metabolic process|response to stimulus|binding|cellular response to stimulus|receptor activity|regulation of cellular process|positive regulation of transport|organic substance metabolic process|cellular localization|apical part of cell|signaling receptor activity|regulation of signaling|anatomical structure…	K05162	tumor necrosis factor receptor superfamily member EDAR[-]	hsa04060	Cytokine-cytokine receptor interaction - Homo sapiens (human)	2:108894471-108989372	1	0	17	28	0.0088690244377566	0	0.1467857036296	0.225347951501415	0.0044345122188783	0.186066827565508	-5.39090163925833	3.00084971617113e-08	7.53813448702188e-06	DOWN
ENSG00000167601	AXL	AXL receptor tyrosine kinase [Source:HGNC Symbol;Acc:HGNC:905]	GO:0040011|GO:0032502|GO:0004871|GO:0000003|GO:0002376|GO:0023052|GO:0005623|GO:0048511|GO:0016020|GO:0009987|GO:0005576|GO:0022414|GO:0008152|GO:0050896|GO:0005488|GO:0003824|GO:0036094|GO:1903561|GO:0051716|GO:0002683|GO:0097159|GO:0004872|GO:0048523|GO:0050794|GO:0045321|GO:0051050|GO:0006950|GO:0044702|GO:0044216|GO:0071704|GO:0043167|GO:0006955|GO:0009986|GO:0042698|GO:0019953|GO:0044237|GO:…	locomotion|developmental process|signal transducer activity|reproduction|immune system process|signaling|cell|rhythmic process|membrane|cellular process|extracellular region|reproductive process|metabolic process|response to stimulus|binding|catalytic activity|small molecule binding|extracellular vesicle|cellular response to stimulus|negative regulation of immune system process|organic cyclic com…	K05115	AXL receptor tyrosine kinase[2.7.10.1]	hsa01521	EGFR tyrosine kinase inhibitor resistance - Homo sapiens (human)	19:41219203-41261766	3586	4409	1819	2258	34.4652511451281	33.5054350624252	17.0113026278704	19.6830872174593	33.9853431037766	18.3471949226648	0.889353179544897	3.063065385927e-08	7.61427003851686e-06	-
ENSG00000171206	TRIM8	tripartite motif containing 8 [Source:HGNC Symbol;Acc:HGNC:15579]	GO:0040011|GO:0032502|GO:0002376|GO:0023052|GO:0005623|GO:0009987|GO:0008152|GO:0050896|GO:0005488|GO:0003824|GO:0051716|GO:0040013|GO:0009892|GO:0048523|GO:0050794|GO:0040012|GO:0043229|GO:0006807|GO:0006950|GO:0071704|GO:0009056|GO:0043167|GO:0006955|GO:0044237|GO:0051641|GO:0006914|GO:0023051|GO:0043227|GO:0009893|GO:0009058|GO:0016874|GO:0005622|GO:1903829|GO:0005515|GO:0019222|GO:0042802|GO:…	locomotion|developmental process|immune system process|signaling|cell|cellular process|metabolic process|response to stimulus|binding|catalytic activity|cellular response to stimulus|negative regulation of locomotion|negative regulation of metabolic process|negative regulation of cellular process|regulation of cellular process|regulation of locomotion|intracellular organelle|nitrogen compound met…	-	-	-	-	10:102644496-102658407	1320	1698	661	822	21.7646462500065	22.1370438948454	10.6050581504458	12.2927102060702	21.9508450724259	11.448884178258	0.9390694838663	3.22396367195195e-08	7.93161536777951e-06	-
ENSG00000105085	MED26	mediator complex subunit 26 [Source:HGNC Symbol;Acc:HGNC:2376]	GO:0032991|GO:0005623|GO:0009987|GO:0008152|GO:0005488|GO:0000988|GO:0097159|GO:0050794|GO:0043229|GO:0006807|GO:0071704|GO:0044237|GO:0000989|GO:0043227|GO:0009058|GO:0005622|GO:0005515|GO:0043234|GO:0019222|GO:0003712|GO:0006725|GO:1901360|GO:0003676|GO:0034641|GO:0046483|GO:0043231|GO:0016592|GO:0001076|GO:0006139|GO:0044249|GO:0031323|GO:0003713|GO:0003677|GO:0010468|GO:0034645|GO:0001104|GO:…	macromolecular complex|cell|cellular process|metabolic process|binding|transcription factor activity, protein binding|organic cyclic compound binding|regulation of cellular process|intracellular organelle|nitrogen compound metabolic process|organic substance metabolic process|cellular metabolic process|transcription factor activity, transcription factor binding|membrane-bounded organelle|biosynth…	-	-	-	-	19:16574907-16629062	216	292	70	103	1.4027673876254	1.49940320386309	0.442346408775698	0.606689266663273	1.45108529574425	0.524517837719485	1.46806858276296	3.74749108685797e-08	9.12552319354884e-06	UP
ENSG00000113739	STC2	stanniocalcin 2 [Source:HGNC Symbol;Acc:HGNC:11374]	GO:0032502|GO:0040007|GO:0000003|GO:0023052|GO:0005623|GO:0009987|GO:0005576|GO:0022414|GO:0008152|GO:0050896|GO:0005488|GO:0051716|GO:0097159|GO:0009892|GO:0050794|GO:0043229|GO:0006950|GO:0044702|GO:0071704|GO:0009628|GO:0044237|GO:0042445|GO:0003006|GO:0045926|GO:0043227|GO:0040008|GO:0009605|GO:0032504|GO:0009058|GO:0005615|GO:0050793|GO:0048589|GO:0005622|GO:0005515|GO:0012505|GO:0048856|GO:…	developmental process|growth|reproduction|signaling|cell|cellular process|extracellular region|reproductive process|metabolic process|response to stimulus|binding|cellular response to stimulus|organic cyclic compound binding|negative regulation of metabolic process|regulation of cellular process|intracellular organelle|response to stress|single organism reproductive process|organic substance meta…	-	-	-	-	5:173314713-173329503	2860	3716	1531	1833	27.5147509821891	28.2669724281681	14.3320638867174	15.9941106810604	27.8908617051786	15.1630872838889	0.879228984324119	4.79698734201045e-08	1.1563162215125e-05	-
ENSG00000088726	TMEM40	transmembrane protein 40 [Source:HGNC Symbol;Acc:HGNC:25620]	GO:0016020|GO:0031224|GO:0016021	membrane|intrinsic component of membrane|integral component of membrane	-	-	-	-	3:12733525-12769457	285	318	104	123	3.03973843730092	2.68177645829656	1.07934374253767	1.18985624651977	2.86075744779874	1.13459999452872	1.33421342032987	5.00853348431504e-08	1.18892371789279e-05	UP
ENSG00000196878	LAMB3	laminin subunit beta 3 [Source:HGNC Symbol;Acc:HGNC:6490]	GO:0032502|GO:0031012|GO:0032991|GO:0005198|GO:0009987|GO:0005576|GO:0005488|GO:0005604|GO:0044877|GO:0005578|GO:0009653|GO:0016043|GO:0007155|GO:0043256|GO:0005515|GO:0043234|GO:0005605|GO:0048856|GO:0048646|GO:0009888|GO:0007275|GO:0043062|GO:0022607|GO:0032403|GO:0005610|GO:0048598|GO:0001704|GO:0048869|GO:0022617|GO:0007492|GO:0009790|GO:0007369|GO:0034329|GO:0001706|GO:0060429|GO:0030198|GO:…	developmental process|extracellular matrix|macromolecular complex|structural molecule activity|cellular process|extracellular region|binding|basement membrane|macromolecular complex binding|proteinaceous extracellular matrix|anatomical structure morphogenesis|cellular component organization|cell adhesion|laminin complex|protein binding|protein complex|basal lamina|anatomical structure development…	K06244	laminin, beta 3[-]	hsa05200|hsa05165|hsa04151|hsa05145|hsa04510|hsa05146|hsa05222|hsa04512	Pathways in cancer - Homo sapiens (human)|Human papillomavirus infection - Homo sapiens (human)|PI3K-Akt signaling pathway - Homo sapiens (human)|Toxoplasmosis - Homo sapiens (human)|Focal adhesion - Homo sapiens (human)|Amoebiasis - Homo sapiens (human)|Small cell lung cancer - Homo sapiens (human)|ECM-receptor interaction - Homo sapiens (human)	1:209614870-209652466	2130	2837	1130	1387	23.3795943502546	24.621847484381	12.06895662902	13.8080341111412	24.0007209173178	12.9384953700806	0.891407886468377	5.0319014208503e-08	1.18892371789279e-05	-
ENSG00000197467	COL13A1	collagen type XIII alpha 1 chain [Source:HGNC Symbol;Acc:HGNC:2190]	GO:0032502|GO:0032991|GO:0005623|GO:0016020|GO:0009987|GO:0005576|GO:0008152|GO:0030054|GO:0005488|GO:0043229|GO:0071704|GO:0009056|GO:0043167|GO:0005911|GO:0009653|GO:0016043|GO:0007155|GO:0043227|GO:0071944|GO:0031224|GO:0005622|GO:0005515|GO:0005886|GO:0043234|GO:0012505|GO:0048856|GO:0016337|GO:0008201|GO:0098797|GO:0007275|GO:0048513|GO:0043168|GO:0043062|GO:0098609|GO:0005887|GO:0043231|GO:…	developmental process|macromolecular complex|cell|membrane|cellular process|extracellular region|metabolic process|cell junction|binding|intracellular organelle|organic substance metabolic process|catabolic process|ion binding|cell-cell junction|anatomical structure morphogenesis|cellular component organization|cell adhesion|membrane-bounded organelle|cell periphery|intrinsic component of membran…	K16617	collagen, type XIII, alpha[-]	hsa04974	Protein digestion and absorption - Homo sapiens (human)	10:69801931-69964275	303	344	117	133	2.33123367179641	2.09269021880656	0.875915984155402	0.928096807223163	2.21196194530149	0.902006395689283	1.29411699751258	5.80302192707041e-08	1.35767956144714e-05	UP
ENSG00000183696	UPP1	uridine phosphorylase 1 [Source:HGNC Symbol;Acc:HGNC:12576]	GO:0005623|GO:0009987|GO:0008152|GO:0050896|GO:0003824|GO:0051716|GO:0006807|GO:0006950|GO:0071704|GO:0009056|GO:0044237|GO:0009605|GO:0009058|GO:0005622|GO:0016740|GO:0006725|GO:1901360|GO:0009991|GO:0034641|GO:0044281|GO:0019637|GO:0046483|GO:0033554|GO:0005737|GO:0031668|GO:0006139|GO:0055086|GO:0007154|GO:0016757|GO:0044249|GO:0042594|GO:0005829|GO:0019693|GO:0009116|GO:0009267|GO:0006796|GO:…	cell|cellular process|metabolic process|response to stimulus|catalytic activity|cellular response to stimulus|nitrogen compound metabolic process|response to stress|organic substance metabolic process|catabolic process|cellular metabolic process|response to external stimulus|biosynthetic process|intracellular|transferase activity|cellular aromatic compound metabolic process|organic cyclic compoun…	K00757	uridine phosphorylase[2.4.2.3]	hsa01100|hsa00983|hsa00240	Metabolic pathways - Homo sapiens (human)|Drug metabolism - other enzymes - Homo sapiens (human)|Pyrimidine metabolism - Homo sapiens (human)	7:48088628-48108733	727	939	360	420	6.75321958372786	6.89677411247054	3.25396264400485	3.53854011816598	6.8249968480992	3.39625138108542	1.00688513265207	6.24721119281499e-08	1.4474121155858e-05	UP
ENSG00000122861	PLAU	plasminogen activator, urokinase [Source:HGNC Symbol;Acc:HGNC:9052]	GO:0040011|GO:0032502|GO:0040007|GO:0000003|GO:0023052|GO:0005623|GO:0016020|GO:0009987|GO:0005576|GO:0022414|GO:0008152|GO:0030054|GO:0050896|GO:0005488|GO:0003824|GO:1903561|GO:0051716|GO:0014823|GO:0030055|GO:0008283|GO:0050794|GO:0040012|GO:0006950|GO:0044702|GO:0071704|GO:0009628|GO:0009986|GO:0019953|GO:0044237|GO:0048870|GO:0023051|GO:0040017|GO:0009653|GO:0051707|GO:0007155|GO:0043227|GO:…	locomotion|developmental process|growth|reproduction|signaling|cell|membrane|cellular process|extracellular region|reproductive process|metabolic process|cell junction|response to stimulus|binding|catalytic activity|extracellular vesicle|cellular response to stimulus|response to activity|cell-substrate junction|cell proliferation|regulation of cellular process|regulation of locomotion|response to…	K01348	urokinase plasminogen activator[3.4.21.73]	hsa05206|hsa05205|hsa05202|hsa04064|hsa04610|hsa05215	MicroRNAs in cancer - Homo sapiens (human)|Proteoglycans in cancer - Homo sapiens (human)|Transcriptional misregulation in cancer - Homo sapiens (human)|NF-kappa B signaling pathway - Homo sapiens (human)|Complement and coagulation cascades - Homo sapiens (human)|Prostate cancer - Homo sapiens (human)	10:73909177-73917497	2351	2995	1247	1511	34.6001031396463	34.8518402444396	17.8576914049781	20.1691497757755	34.7259716920429	19.0134205903768	0.868996961903112	7.14954343450959e-08	1.64054523578016e-05	-
ENSG00000134882	UBAC2	UBA domain containing 2 [Source:HGNC Symbol;Acc:HGNC:20486]	GO:0005623|GO:0016020|GO:0009987|GO:0008152|GO:0050896|GO:0005488|GO:0051716|GO:0009892|GO:0048523|GO:0050794|GO:0043229|GO:0006950|GO:0042175|GO:0071704|GO:0009056|GO:0051051|GO:0051641|GO:0043227|GO:1903828|GO:0031224|GO:0005622|GO:0005789|GO:0005515|GO:0012505|GO:0031090|GO:0019222|GO:0060341|GO:0006810|GO:0033554|GO:0043231|GO:1903573|GO:0005737|GO:0032880|GO:0045184|GO:0032387|GO:0008104|GO:…	cell|membrane|cellular process|metabolic process|response to stimulus|binding|cellular response to stimulus|negative regulation of metabolic process|negative regulation of cellular process|regulation of cellular process|intracellular organelle|response to stress|nuclear outer membrane-endoplasmic reticulum membrane network|organic substance metabolic process|catabolic process|negative regulation …	-	-	-	-	13:99200774-99386434	738	1106	407	445	6.82103905946642	8.08264587810423	3.66034776444165	3.73037607424624	7.45184246878533	3.69536191934395	1.01188150904645	7.61253069389485e-08	1.73014697599149e-05	UP
ENSG00000170647	TMEM133	-	GO:0016020|GO:0031224|GO:0016021	membrane|intrinsic component of membrane|integral component of membrane	-	-	-	-	11:100991989-100993941	167	69	17	13	5.83421760672579	1.90599076507966	0.577898246394261	0.411927017104837	3.87010418590273	0.494912631749549	2.96712663528042	8.57104784054604e-08	1.92961778930935e-05	UP
ENSG00000152229	PSTPIP2	proline-serine-threonine phosphatase interacting protein 2 [Source:HGNC Symbol;Acc:HGNC:9581]	GO:0040011|GO:0005623|GO:0016020|GO:0009987|GO:0005488|GO:0043229|GO:0048870|GO:0016043|GO:0005622|GO:0005515|GO:0005737|GO:0006928|GO:0016477|GO:0008092|GO:0006996|GO:0005829|GO:0007010|GO:0003779|GO:0005856	locomotion|cell|membrane|cellular process|binding|intracellular organelle|cell motility|cellular component organization|intracellular|protein binding|cytoplasm|movement of cell or subcellular component|cell migration|cytoskeletal protein binding|organelle organization|cytosol|cytoskeleton organization|actin binding|cytoskeleton	-	-	-	-	18:45983536-46072272	751	1110	431	431	10.1304639273627	11.8390449092705	5.65718841049743	5.27308935953708	10.9847544183166	5.46513888501726	1.00717255183826	9.72265071713138e-08	2.16842370760396e-05	UP
ENSG00000012124	CD22	CD22 molecule [Source:HGNC Symbol;Acc:HGNC:1643]	GO:0016020|GO:0005576|GO:0005488|GO:1903561|GO:0030246|GO:0007155|GO:0043227|GO:0031224|GO:0005515|GO:0031982|GO:0070062|GO:0016021	membrane|extracellular region|binding|extracellular vesicle|carbohydrate binding|cell adhesion|membrane-bounded organelle|intrinsic component of membrane|protein binding|vesicle|extracellular exosome|integral component of membrane	K06467	CD22 antigen[-]	hsa04514|hsa04640|hsa04662	Cell adhesion molecules (CAMs) - Homo sapiens (human)|Hematopoietic cell lineage - Homo sapiens (human)|B cell receptor signaling pathway - Homo sapiens (human)	19:35319261-35347355	205	227	79	69	0.857617623678743	0.750881560764603	0.321587966665202	0.261812144373935	0.804249592221673	0.291700055519569	1.46315763856342	1.03898289982116e-07	2.29576740012334e-05	UP
ENSG00000158373	H2BC5	H2B clustered histone 5 [Source:HGNC Symbol;Acc:HGNC:4747]	GO:0032991|GO:0005623|GO:0009987|GO:0005576|GO:0005488|GO:1903561|GO:0097159|GO:0043229|GO:0000785|GO:0016043|GO:0043227|GO:0032993|GO:0005622|GO:0005515|GO:0043234|GO:0003676|GO:0031982|GO:0022607|GO:0043231|GO:0005737|GO:0046983|GO:0000790|GO:0070062|GO:0000786|GO:0006996|GO:0051276|GO:0003677|GO:0046982|GO:0006325|GO:0000788|GO:0031981|GO:0005654|GO:0005694|GO:0000228|GO:0006461|GO:0005634|GO:…	macromolecular complex|cell|cellular process|extracellular region|binding|extracellular vesicle|organic cyclic compound binding|intracellular organelle|chromatin|cellular component organization|membrane-bounded organelle|protein-DNA complex|intracellular|protein binding|protein complex|nucleic acid binding|vesicle|cellular component assembly|intracellular membrane-bounded organelle|cytoplasm|prot…	K11252	histone H2B[-]	hsa05203|hsa05322|hsa05034	Viral carcinogenesis - Homo sapiens (human)|Systemic lupus erythematosus - Homo sapiens (human)|Alcoholism - Homo sapiens (human)	6:26158146-26171349	159	276	66	73	8.4423129443245	11.5871913961761	3.40989659289193	3.51548045499897	10.0147521702503	3.46268852394545	1.53216219492859	1.12642392996643e-07	2.46614501511182e-05	UP
ENSG00000269242	AC010422.3	novel transcript	GO:0008152|GO:0005488|GO:0003824|GO:0071704|GO:0030246|GO:0016787|GO:0016798|GO:0044281|GO:0005975|GO:0005996|GO:0004553|GO:0019318|GO:0015923|GO:0006013	metabolic process|binding|catalytic activity|organic substance metabolic process|carbohydrate binding|hydrolase activity|hydrolase activity, acting on glycosyl bonds|small molecule metabolic process|carbohydrate metabolic process|monosaccharide metabolic process|hydrolase activity, hydrolyzing O-glycosyl compounds|hexose metabolic process|mannosidase activity|mannose metabolic process	-	-	-	-	19:12643831-12648397	338	443	152	172	27.5195482077687	28.5188865872977	12.0420426947359	12.7013982078268	28.0192173975332	12.3717204512813	1.17937052045132	1.16826012701389e-07	2.53448724282359e-05	UP
ENSG00000133639	BTG1	BTG anti-proliferation factor 1 [Source:HGNC Symbol;Acc:HGNC:1130]	GO:0040011|GO:0032502|GO:0040007|GO:0005623|GO:0009987|GO:0008152|GO:0005488|GO:0000988|GO:0048523|GO:0008283|GO:0050794|GO:0043229|GO:0006807|GO:0016049|GO:0071704|GO:0044237|GO:0048870|GO:0000989|GO:0045926|GO:0009653|GO:0016043|GO:0043227|GO:0040008|GO:0009058|GO:0050793|GO:0005622|GO:0005515|GO:0048856|GO:0048646|GO:0019222|GO:0048514|GO:0042127|GO:0045595|GO:0003712|GO:0006725|GO:0009888|GO:…	locomotion|developmental process|growth|cell|cellular process|metabolic process|binding|transcription factor activity, protein binding|negative regulation of cellular process|cell proliferation|regulation of cellular process|intracellular organelle|nitrogen compound metabolic process|cell growth|organic substance metabolic process|cellular metabolic process|cell motility|transcription factor acti…	K14443	protein Tob/BTG[-]	hsa03018	RNA degradation - Homo sapiens (human)	12:92140278-92145897	1258	1565	722	702	16.5570907873777	16.2862748910695	9.24643812102567	8.37989309619391	16.4216828392236	8.81316560860979	0.897869757029612	1.1927905173363e-07	2.56439215366788e-05	-
ENSG00000141449	GREB1L	GREB1 like retinoic acid receptor coactivator [Source:HGNC Symbol;Acc:HGNC:31042]	GO:0016020|GO:0031224|GO:0016021	membrane|intrinsic component of membrane|integral component of membrane	-	-	-	-	18:21242242-21525417	361	624	151	218	1.91231368913137	2.61361141951768	0.778330240520659	1.04738512568941	2.26296255432452	0.912857683105035	1.30975084931931	1.25958396975197e-07	2.68381355840724e-05	UP
ENSG00000145632	PLK2	polo like kinase 2 [Source:HGNC Symbol;Acc:HGNC:19699]	GO:0032502|GO:0032991|GO:0004871|GO:0007610|GO:0023052|GO:0005623|GO:0009987|GO:0008152|GO:0050896|GO:0005488|GO:0003824|GO:0036094|GO:0051716|GO:0042995|GO:0097159|GO:0048523|GO:0044877|GO:0050794|GO:0043229|GO:0071704|GO:0009056|GO:0043167|GO:0044237|GO:0023051|GO:0000785|GO:0016043|GO:0044708|GO:0023057|GO:0009893|GO:0050793|GO:0005622|GO:0005515|GO:0016740|GO:0048856|GO:0019222|GO:0051726|GO:…	developmental process|macromolecular complex|signal transducer activity|behavior|signaling|cell|cellular process|metabolic process|response to stimulus|binding|catalytic activity|small molecule binding|cellular response to stimulus|cell projection|organic cyclic compound binding|negative regulation of cellular process|macromolecular complex binding|regulation of cellular process|intracellular org…	K08861	polo-like kinase 2[2.7.11.21]	hsa04068	FoxO signaling pathway - Homo sapiens (human)	5:58453982-58460260	2526	3624	1592	1411	16.6036762999821	18.8348947768251	10.182343734899	8.4119404924729	17.7192855384036	9.29714211368595	0.930461220386904	1.30123606404404e-07	2.74802632144663e-05	-
ENSG00000253368	TRNP1	TMF1 regulated nuclear protein 1 [Source:HGNC Symbol;Acc:HGNC:34348]	GO:0032502|GO:0032991|GO:0005623|GO:0009987|GO:0008152|GO:0005488|GO:0097159|GO:0008283|GO:0050794|GO:0043229|GO:0006807|GO:0071704|GO:0044237|GO:0009653|GO:0000785|GO:0043227|GO:0009058|GO:0005622|GO:0005515|GO:0048856|GO:0019222|GO:0051726|GO:0042127|GO:0007049|GO:0000791|GO:0006725|GO:1901360|GO:0007275|GO:0003676|GO:0048513|GO:0034641|GO:0021587|GO:0030902|GO:0046483|GO:0007420|GO:0043231|GO:…	developmental process|macromolecular complex|cell|cellular process|metabolic process|binding|organic cyclic compound binding|cell proliferation|regulation of cellular process|intracellular organelle|nitrogen compound metabolic process|organic substance metabolic process|cellular metabolic process|anatomical structure morphogenesis|chromatin|membrane-bounded organelle|biosynthetic process|intracel…	-	-	-	-	1:26993707-27000898	520	722	273	283	14.0067304795834	15.3771026984826	7.15532134797084	6.9138241450434	14.691916589033	7.03457274650712	1.06248790317476	1.34047271907197e-07	2.80605622525733e-05	UP
ENSG00000260896	ARLNC1	androgen receptor regulated long noncoding RNA 1 [Source:HGNC Symbol;Acc:HGNC:53032]	-	-	-	-	-	-	16:80828735-80892595	52	80	10	18	1.03830987137211	1.26304587447027	0.194292878907876	0.325972584614094	1.15067787292119	0.260132731760985	2.14516416799923	1.56502316416232e-07	3.247627199093e-05	UP
ENSG00000108061	SHOC2	SHOC2 leucine rich repeat scaffold protein [Source:HGNC Symbol;Acc:HGNC:15454]	GO:0032991|GO:0023052|GO:0005623|GO:0009987|GO:0008152|GO:0050896|GO:0005488|GO:0051716|GO:0050794|GO:0043229|GO:0023051|GO:0043227|GO:0008287|GO:0030234|GO:0005622|GO:0005515|GO:0043234|GO:0019222|GO:0000164|GO:0019208|GO:0043231|GO:0019899|GO:0005737|GO:0009966|GO:0010646|GO:0007154|GO:0007165|GO:0050790|GO:0009967|GO:0010033|GO:0071774|GO:1902533|GO:0007166|GO:0019902|GO:0031981|GO:0044344|GO:…	macromolecular complex|signaling|cell|cellular process|metabolic process|response to stimulus|binding|cellular response to stimulus|regulation of cellular process|intracellular organelle|regulation of signaling|membrane-bounded organelle|protein serine/threonine phosphatase complex|enzyme regulator activity|intracellular|protein binding|protein complex|regulation of metabolic process|protein phos…	K19613	leucine-rich repeat protein SHOC2[-]	hsa04014	Ras signaling pathway - Homo sapiens (human)	10:110919547-111013667	1126	1728	691	700	7.60199216826144	9.22436956854667	4.53942479004844	4.28632309112141	8.41318086840405	4.41287394058492	0.930932824522323	1.71464877950037e-07	3.52744642017214e-05	-
ENSG00000187837	H1-2	H1.2 linker histone, cluster member [Source:HGNC Symbol;Acc:HGNC:4716]	GO:0032991|GO:0005623|GO:0009987|GO:0008152|GO:0005488|GO:0032259|GO:0097159|GO:0009892|GO:0048523|GO:0044877|GO:0050794|GO:0043229|GO:0006807|GO:0071704|GO:0044237|GO:0000785|GO:0016043|GO:0043227|GO:0009058|GO:0032993|GO:0005622|GO:0005515|GO:0043234|GO:0019222|GO:0000791|GO:0006725|GO:1901360|GO:0016570|GO:0003676|GO:0034641|GO:0046483|GO:0022607|GO:0043231|GO:0009890|GO:0003682|GO:0006139|GO:…	macromolecular complex|cell|cellular process|metabolic process|binding|methylation|organic cyclic compound binding|negative regulation of metabolic process|negative regulation of cellular process|macromolecular complex binding|regulation of cellular process|intracellular organelle|nitrogen compound metabolic process|organic substance metabolic process|cellular metabolic process|chromatin|cellular…	-	-	-	-	6:26055787-26056428	206	294	95	86	21.8927657457856	24.704983244377	9.82410458452986	8.28954182099599	23.2988744950813	9.05682320276292	1.3631832636393	1.81740816066602e-07	3.70689131163538e-05	UP
ENSG00000054598	FOXC1	forkhead box C1 [Source:HGNC Symbol;Acc:HGNC:3800]	GO:0040011|GO:0032502|GO:0040007|GO:0032991|GO:0000003|GO:0002376|GO:0023052|GO:0005623|GO:0048511|GO:0009987|GO:0022414|GO:0008152|GO:0050896|GO:0001071|GO:0005488|GO:0051716|GO:0097159|GO:0003700|GO:0048523|GO:0008283|GO:0050794|GO:0043229|GO:0006807|GO:0044702|GO:0071704|GO:0042698|GO:0019953|GO:0044237|GO:0003006|GO:0048870|GO:0009653|GO:0000785|GO:0016043|GO:0043227|GO:0040008|GO:0009893|GO:…	locomotion|developmental process|growth|macromolecular complex|reproduction|immune system process|signaling|cell|rhythmic process|cellular process|reproductive process|metabolic process|response to stimulus|nucleic acid binding transcription factor activity|binding|cellular response to stimulus|organic cyclic compound binding|transcription factor activity, sequence-specific DNA binding|negative r…	-	-	-	-	6:1609972-1613897	367	545	876	889	6.37799069163804	7.48890763582094	14.8134465044706	14.0125686305442	6.93344916372949	14.4130075675074	-1.05572628507307	1.8770207765593e-07	3.79603591625518e-05	DOWN
ENSG00000188910	GJB3	gap junction protein beta 3 [Source:HGNC Symbol;Acc:HGNC:4285]	GO:0032502|GO:0032991|GO:0000003|GO:0005215|GO:0005623|GO:0016020|GO:0009987|GO:0022414|GO:0030054|GO:0005488|GO:0022857|GO:0044702|GO:0003006|GO:0005911|GO:0071944|GO:0031224|GO:0005622|GO:0005515|GO:0005886|GO:0043234|GO:0048856|GO:0001890|GO:0006810|GO:0098797|GO:0007275|GO:0048513|GO:0050877|GO:0048608|GO:0005737|GO:0007154|GO:0055085|GO:0016021|GO:0005921|GO:0061458|GO:0009790|GO:0015267|GO:…	developmental process|macromolecular complex|reproduction|transporter activity|cell|membrane|cellular process|reproductive process|cell junction|binding|transmembrane transporter activity|single organism reproductive process|developmental process involved in reproduction|cell-cell junction|cell periphery|intrinsic component of membrane|intracellular|protein binding|plasma membrane|protein complex…	-	-	-	-	1:34781189-34786369	626	743	325	291	10.6405694627667	9.98582278651589	5.37537289225636	4.48624414177047	10.3131961246413	4.93080851701342	1.0645953688791	2.09719380028342e-07	4.20566662604735e-05	UP
ENSG00000135932	CAB39	calcium binding protein 39 [Source:HGNC Symbol;Acc:HGNC:20292]	GO:0032991|GO:0023052|GO:0005623|GO:0009987|GO:0005576|GO:0008152|GO:0050896|GO:0005488|GO:0003824|GO:1903561|GO:0051716|GO:0048523|GO:0050794|GO:0006950|GO:0071704|GO:0009628|GO:0051051|GO:0044237|GO:0016043|GO:0043227|GO:0009893|GO:0030234|GO:0005622|GO:0005515|GO:0043234|GO:0016740|GO:0019222|GO:0051726|GO:0007049|GO:0006810|GO:0022402|GO:0008047|GO:0016772|GO:0031982|GO:0031325|GO:0033554|GO:…	macromolecular complex|signaling|cell|cellular process|extracellular region|metabolic process|response to stimulus|binding|catalytic activity|extracellular vesicle|cellular response to stimulus|negative regulation of cellular process|regulation of cellular process|response to stress|organic substance metabolic process|response to abiotic stimulus|negative regulation of transport|cellular metaboli…	K08272	calcium binding protein 39[-]	hsa04150|hsa04152	mTOR signaling pathway - Homo sapiens (human)|AMPK signaling pathway - Homo sapiens (human)	2:230712845-230821075	849	1446	1978	2373	7.53659967033552	10.1493977951623	17.0855164390607	19.1057349909002	8.84299873274891	18.0956257149805	-1.03303340712161	2.19449184188373e-07	4.36411277622612e-05	DOWN
ENSG00000103044	HAS3	hyaluronan synthase 3 [Source:HGNC Symbol;Acc:HGNC:4820]	GO:0005623|GO:0016020|GO:0009987|GO:0005576|GO:0008152|GO:0003824|GO:0050794|GO:0006807|GO:0044089|GO:0071704|GO:0044237|GO:0016043|GO:0007155|GO:0071944|GO:0009893|GO:0009058|GO:0031224|GO:0005622|GO:0005886|GO:0016740|GO:0036117|GO:0019222|GO:0044262|GO:0006725|GO:0051130|GO:1901360|GO:0034641|GO:0043062|GO:0044281|GO:0031325|GO:0046483|GO:0051128|GO:0022607|GO:0005887|GO:0005737|GO:0005975|GO:…	cell|membrane|cellular process|extracellular region|metabolic process|catalytic activity|regulation of cellular process|nitrogen compound metabolic process|positive regulation of cellular component biogenesis|organic substance metabolic process|cellular metabolic process|cellular component organization|cell adhesion|cell periphery|positive regulation of metabolic process|biosynthetic process|intr…	-	-	-	-	16:69105564-69118719	904	1198	470	573	9.17978023426323	9.61887967692942	4.64403066821342	5.27735862893388	9.39932995559633	4.96069464857365	0.922015759846439	2.2586094815284e-07	4.42493873138494e-05	-
ENSG00000150347	ARID5B	AT-rich interaction domain 5B [Source:HGNC Symbol;Acc:HGNC:17362]	GO:0040011|GO:0032502|GO:0040007|GO:0000003|GO:0023052|GO:0005623|GO:0009987|GO:0022414|GO:0008152|GO:0050896|GO:0001071|GO:0005488|GO:0000988|GO:0051716|GO:0097159|GO:0009892|GO:0003700|GO:0048523|GO:0050794|GO:0043229|GO:0006807|GO:0044702|GO:0071704|GO:0044237|GO:0003006|GO:0048870|GO:0000989|GO:0009653|GO:0016043|GO:0043227|GO:0009893|GO:0009058|GO:0048589|GO:0005622|GO:0005515|GO:0048856|GO:…	locomotion|developmental process|growth|reproduction|signaling|cell|cellular process|reproductive process|metabolic process|response to stimulus|nucleic acid binding transcription factor activity|binding|transcription factor activity, protein binding|cellular response to stimulus|organic cyclic compound binding|negative regulation of metabolic process|transcription factor activity, sequence-speci…	-	-	-	-	10:61901300-62096944	351	400	763	742	2.31005668040222	2.08151633573921	4.88622960140762	4.42911466745582	2.19578650807071	4.65767213443172	-1.08487129728461	2.26216277752666e-07	4.42493873138494e-05	DOWN
ENSG00000133816	MICAL2	microtubule associated monooxygenase, calponin and LIM domain containing 2 [Source:HGNC Symbol;Acc:HGNC:24693]	GO:0032502|GO:0005623|GO:0009987|GO:0008152|GO:0005488|GO:0003824|GO:0036094|GO:0097159|GO:0016491|GO:0050794|GO:0043229|GO:0006807|GO:0071704|GO:0043167|GO:0044237|GO:0009653|GO:0016043|GO:0043227|GO:0048037|GO:0009893|GO:0009058|GO:0005622|GO:0005515|GO:0048856|GO:0019222|GO:0007507|GO:0035239|GO:0006725|GO:0009888|GO:0035295|GO:1901360|GO:0007275|GO:0048513|GO:0034641|GO:0043168|GO:0031325|GO:…	developmental process|cell|cellular process|metabolic process|binding|catalytic activity|small molecule binding|organic cyclic compound binding|oxidoreductase activity|regulation of cellular process|intracellular organelle|nitrogen compound metabolic process|organic substance metabolic process|ion binding|cellular metabolic process|anatomical structure morphogenesis|cellular component organizatio…	-	-	-	-	11:12094008-12263789	969	1081	450	558	2.17995991928623	1.92288983986488	0.98507796509066	1.13856154417056	2.05142487957555	1.06181975463061	0.950087438191921	2.34847406720887e-07	4.5564215560872e-05	-
ENSG00000101150	TPD52L2	TPD52 like 2 [Source:HGNC Symbol;Acc:HGNC:12007]	GO:0005623|GO:0009987|GO:0005488|GO:0097159|GO:0008283|GO:0050794|GO:0005622|GO:0005515|GO:0042802|GO:0042127|GO:0003676|GO:0005737|GO:0046983|GO:0003723|GO:0046982|GO:0048471|GO:0042803|GO:0044822	cell|cellular process|binding|organic cyclic compound binding|cell proliferation|regulation of cellular process|intracellular|protein binding|identical protein binding|regulation of cell proliferation|nucleic acid binding|cytoplasm|protein dimerization activity|RNA binding|protein heterodimerization activity|perinuclear region of cytoplasm|protein homodimerization activity|poly(A) RNA binding	-	-	-	-	20:63865228-63891545	6405	8080	3774	4173	75.8033026034642	75.610899510507	43.4615016326397	44.7935571264223	75.7071010569856	44.127529379531	0.778749650532641	2.40143575495373e-07	4.58462902849726e-05	-
ENSG00000128591	FLNC	filamin C [Source:HGNC Symbol;Acc:HGNC:3756]	GO:0032502|GO:0005623|GO:0016020|GO:0009987|GO:0030054|GO:0005488|GO:0030055|GO:0044877|GO:0043229|GO:0016043|GO:0071944|GO:0005622|GO:0005515|GO:0005886|GO:0048856|GO:0030017|GO:0030018|GO:0048468|GO:0005924|GO:0005912|GO:0022607|GO:0061061|GO:0005737|GO:0032403|GO:0042383|GO:0031674|GO:0008092|GO:0043034|GO:0048869|GO:0030506|GO:0005829|GO:0016528|GO:0042692|GO:0003779|GO:0034329|GO:0043292|GO:…	developmental process|cell|membrane|cellular process|cell junction|binding|cell-substrate junction|macromolecular complex binding|intracellular organelle|cellular component organization|cell periphery|intracellular|protein binding|plasma membrane|anatomical structure development|sarcomere|Z disc|cell development|cell-substrate adherens junction|adherens junction|cellular component assembly|muscle…	K04437	filamin[-]	hsa04010|hsa05205|hsa04510|hsa05132	MAPK signaling pathway - Homo sapiens (human)|Proteoglycans in cancer - Homo sapiens (human)|Focal adhesion - Homo sapiens (human)|Salmonella infection - Homo sapiens (human)	7:128830377-128859274	4127	5129	2402	2606	25.6145384689195	25.1703279778321	14.506376951054	14.6698151255472	25.3924332233758	14.5880960383006	0.799607044929925	2.39351982201113e-07	4.58462902849726e-05	-
ENSG00000115129	TP53I3	tumor protein p53 inducible protein 3 [Source:HGNC Symbol;Acc:HGNC:19373]	GO:0009987|GO:0005576|GO:0008152|GO:0005488|GO:0003824|GO:0036094|GO:1903561|GO:0097159|GO:0016491|GO:0006807|GO:0071704|GO:0043167|GO:0044237|GO:0043227|GO:0048037|GO:0005515|GO:0042802|GO:0048038|GO:0006725|GO:1901360|GO:0034641|GO:0043168|GO:0044281|GO:0031982|GO:0019637|GO:0046483|GO:0043169|GO:0046983|GO:0051186|GO:0006139|GO:0016651|GO:0055086|GO:0070062|GO:0050662|GO:0000166|GO:0055114|GO:…	cellular process|extracellular region|metabolic process|binding|catalytic activity|small molecule binding|extracellular vesicle|organic cyclic compound binding|oxidoreductase activity|nitrogen compound metabolic process|organic substance metabolic process|ion binding|cellular metabolic process|membrane-bounded organelle|cofactor binding|protein binding|identical protein binding|quinone binding|ce…	K10133	tumor protein p53-inducible protein 3[1.-.-.-]	hsa04115	p53 signaling pathway - Homo sapiens (human)	2:24077433-24085861	381	461	167	199	5.69946008489547	5.45272643257165	2.43085217795027	2.69996583657058	5.57609325873356	2.56540900726042	1.12006583476646	2.47572844932339e-07	4.68895108846455e-05	UP
ENSG00000233922	LINC01694	long intergenic non-protein coding RNA 1694 [Source:HGNC Symbol;Acc:HGNC:52481]	-	-	-	-	-	-	21:45593654-45603056	381	407	169	152	3.44672997178577	2.91125833499707	1.48765142580173	1.24716769089581	3.17899415339142	1.36740955834877	1.21712494808809	2.53676929134467e-07	4.76672932036608e-05	UP
ENSG00000054654	SYNE2	spectrin repeat containing nuclear envelope protein 2 [Source:HGNC Symbol;Acc:HGNC:17084]	GO:0040011|GO:0032991|GO:0005623|GO:0016020|GO:0009987|GO:0005576|GO:0030054|GO:0005488|GO:1903561|GO:0042995|GO:0030055|GO:0044877|GO:0050794|GO:0040012|GO:0043229|GO:0042175|GO:0051641|GO:0048870|GO:0040017|GO:0016043|GO:0043227|GO:0019867|GO:0071944|GO:0031252|GO:0031224|GO:0005640|GO:0005622|GO:0005789|GO:0005515|GO:0005886|GO:0043234|GO:0012505|GO:0031090|GO:0030017|GO:0030018|GO:0051272|GO:…	locomotion|macromolecular complex|cell|membrane|cellular process|extracellular region|cell junction|binding|extracellular vesicle|cell projection|cell-substrate junction|macromolecular complex binding|regulation of cellular process|regulation of locomotion|intracellular organelle|nuclear outer membrane-endoplasmic reticulum membrane network|cellular localization|cell motility|positive regulation …	-	-	-	-	14:63852983-64226433	710	1076	1618	1630	1.21109263253137	1.45122732409778	2.68554023176592	2.52176603079801	1.33115997831458	2.60365313128196	-0.967853295678026	2.57096076453614e-07	4.79323497538207e-05	-
ENSG00000182732	RGS6	regulator of G protein signaling 6 [Source:HGNC Symbol;Acc:HGNC:10002]	GO:0032991|GO:0004871|GO:0023052|GO:0005623|GO:0016020|GO:0009987|GO:0008152|GO:0050896|GO:0005488|GO:0051716|GO:0019898|GO:0048523|GO:0050794|GO:0023051|GO:0071944|GO:0023057|GO:0009893|GO:0030234|GO:0005622|GO:0005515|GO:0005886|GO:0043234|GO:0019222|GO:0009898|GO:0098797|GO:0008047|GO:0005737|GO:0031234|GO:0098562|GO:0009966|GO:0019897|GO:0010646|GO:0043085|GO:0007154|GO:0007165|GO:0009968|GO:…	macromolecular complex|signal transducer activity|signaling|cell|membrane|cellular process|metabolic process|response to stimulus|binding|cellular response to stimulus|extrinsic component of membrane|negative regulation of cellular process|regulation of cellular process|regulation of signaling|cell periphery|negative regulation of signaling|positive regulation of metabolic process|enzyme regulato…	-	-	-	-	14:71932439-72566529	18	20	63	79	0.0786234035058111	0.0690734623500765	0.267769197350685	0.312975362263069	0.0738484329279438	0.290372279806877	-1.97526452172535	2.71512257183638e-07	4.9841296195618e-05	DOWN
ENSG00000248323	LUCAT1	lung cancer associated transcript 1 [Source:HGNC Symbol;Acc:HGNC:48498]	-	-	-	-	-	-	5:91303029-91314402	52	56	9	14	0.996322614568516	0.848369581442234	0.167786233570709	0.243288458171073	0.922346098005375	0.205537345870891	2.1659076506617	2.69914694157165e-07	4.9841296195618e-05	UP
ENSG00000254505	CHMP4A	charged multivesicular body protein 4A [Source:HGNC Symbol;Acc:HGNC:20274]	GO:0032991|GO:0005623|GO:0016020|GO:0009987|GO:0005576|GO:0008152|GO:0050896|GO:0005488|GO:1903561|GO:0030496|GO:0051716|GO:0009892|GO:0048523|GO:0050794|GO:0000920|GO:0043229|GO:0006950|GO:0009056|GO:0044237|GO:0051641|GO:0006914|GO:0016043|GO:0043227|GO:0008289|GO:0071944|GO:0009605|GO:0005622|GO:0005515|GO:0005886|GO:0043234|GO:0012505|GO:0031090|GO:0019222|GO:0042802|GO:0016032|GO:0010507|GO:…	macromolecular complex|cell|membrane|cellular process|extracellular region|metabolic process|response to stimulus|binding|extracellular vesicle|midbody|cellular response to stimulus|negative regulation of metabolic process|negative regulation of cellular process|regulation of cellular process|cell separation after cytokinesis|intracellular organelle|response to stress|catabolic process|cellular m…	K12194	charged multivesicular body protein 4[-]	hsa04144|hsa04217	Endocytosis - Homo sapiens (human)|Necroptosis - Homo sapiens (human)	14:24209583-24213869	407	492	184	213	5.39626697676788	5.1578392012693	2.3738344459462	2.56138639334349	5.27705308901859	2.46761041964484	1.09661785435869	2.75780805085331e-07	5.02384208592087e-05	UP
ENSG00000166750	SLFN5	schlafen family member 5 [Source:HGNC Symbol;Acc:HGNC:28286]	GO:0032502|GO:0005623|GO:0009987|GO:0005488|GO:0036094|GO:0097159|GO:0043229|GO:0043167|GO:0043227|GO:0005622|GO:0043168|GO:0001882|GO:0043231|GO:0000166|GO:0048869|GO:0035639|GO:0001883|GO:0032549|GO:0017076|GO:0030154|GO:0005634|GO:0005524|GO:0030554	developmental process|cell|cellular process|binding|small molecule binding|organic cyclic compound binding|intracellular organelle|ion binding|membrane-bounded organelle|intracellular|anion binding|nucleoside binding|intracellular membrane-bounded organelle|nucleotide binding|cellular developmental process|purine ribonucleoside triphosphate binding|purine nucleoside binding|ribonucleoside binding…	-	-	-	-	17:35243036-35273655	1616	2065	971	949	8.36681600514164	8.4536215821953	4.89183430039607	4.45639054069647	8.41021879366847	4.67411242054627	0.847450899126426	2.86479889885217e-07	5.17920916077335e-05	-
ENSG00000198945	L3MBTL3	L3MBTL histone methyl-lysine binding protein 3 [Source:HGNC Symbol;Acc:HGNC:23035]	GO:0032502|GO:0002376|GO:0005623|GO:0009987|GO:0008152|GO:0005488|GO:0050794|GO:0043229|GO:0006807|GO:0071704|GO:0044237|GO:0016043|GO:0043227|GO:0002262|GO:0009058|GO:0005622|GO:0002520|GO:0005515|GO:0048856|GO:0019222|GO:0006725|GO:0048468|GO:1901360|GO:0007275|GO:0048513|GO:0034101|GO:0034641|GO:0046483|GO:0043231|GO:0042592|GO:0006139|GO:0048869|GO:0044249|GO:0031323|GO:0006996|GO:0051276|GO:…	developmental process|immune system process|cell|cellular process|metabolic process|binding|regulation of cellular process|intracellular organelle|nitrogen compound metabolic process|organic substance metabolic process|cellular metabolic process|cellular component organization|membrane-bounded organelle|myeloid cell homeostasis|biosynthetic process|intracellular|immune system development|protein …	-	-	-	-	6:130013699-130141451	339	430	740	756	1.73021957862149	1.73529855441882	3.67508294246616	3.49962462276045	1.73275906652015	3.58735378261331	-1.04984896275518	2.99436786782844e-07	5.37275148856074e-05	DOWN
ENSG00000240891	PLCXD2	phosphatidylinositol specific phospholipase C X domain containing 2 [Source:HGNC Symbol;Acc:HGNC:26462]	GO:0004871|GO:0023052|GO:0009987|GO:0008152|GO:0050896|GO:0003824|GO:0051716|GO:0050794|GO:0071704|GO:0009056|GO:0016787|GO:0016788|GO:0007154|GO:0006629|GO:0007165|GO:0016042|GO:0042578|GO:0008081	signal transducer activity|signaling|cellular process|metabolic process|response to stimulus|catalytic activity|cellular response to stimulus|regulation of cellular process|organic substance metabolic process|catabolic process|hydrolase activity|hydrolase activity, acting on ester bonds|cell communication|lipid metabolic process|signal transduction|lipid catabolic process|phosphoric ester hydrola…	-	-	-	-	3:111674676-111846447	251	320	105	122	3.82863299150728	3.85943485346379	1.55845604974209	1.68782778310877	3.84403392248554	1.62314191642543	1.24383192274791	3.0264980856273e-07	5.3898768892097e-05	UP
ENSG00000124145	SDC4	syndecan 4 [Source:HGNC Symbol;Acc:HGNC:10661]	GO:0040011|GO:0032502|GO:0004871|GO:0023052|GO:0005623|GO:0016020|GO:0009987|GO:0005576|GO:0008152|GO:0030054|GO:0050896|GO:0005488|GO:1903561|GO:0051716|GO:0004872|GO:0030055|GO:0051606|GO:0050794|GO:0040012|GO:0043229|GO:0006807|GO:0051050|GO:0006950|GO:0044089|GO:0071704|GO:0009056|GO:0009628|GO:0009986|GO:0044237|GO:0051641|GO:0038023|GO:0048870|GO:0009653|GO:0016043|GO:0007155|GO:0043227|GO:…	locomotion|developmental process|signal transducer activity|signaling|cell|membrane|cellular process|extracellular region|metabolic process|cell junction|response to stimulus|binding|extracellular vesicle|cellular response to stimulus|receptor activity|cell-substrate junction|detection of stimulus|regulation of cellular process|regulation of locomotion|intracellular organelle|nitrogen compound me…	K16338	syndecan 4[-]	hsa04514|hsa05205|hsa05418|hsa04512	Cell adhesion molecules (CAMs) - Homo sapiens (human)|Proteoglycans in cancer - Homo sapiens (human)|Fluid shear stress and atherosclerosis - Homo sapiens (human)|ECM-receptor interaction - Homo sapiens (human)	20:45325288-45348424	8232	10945	5120	5366	214.948418594972	225.968932488886	130.086639857805	127.080140660276	220.458675541929	128.58339025904	0.777803956570414	3.08832249004083e-07	5.43650432925592e-05	-
ENSG00000251095	AC093866.1	novel transcript	-	-	-	-	-	-	4:89551356-89726752	348	497	183	170	3.51705289711042	3.97155131741236	1.7996356198128	1.55828574231411	3.74430210726139	1.67896068106345	1.15712839804258	3.09824249404461e-07	5.43650432925592e-05	UP
ENSG00000142875	PRKACB	protein kinase cAMP-activated catalytic subunit beta [Source:HGNC Symbol;Acc:HGNC:9381]	GO:0032502|GO:0032991|GO:0000003|GO:0002376|GO:0023052|GO:0005623|GO:0016020|GO:0009987|GO:0005576|GO:0022414|GO:0008152|GO:0050896|GO:0005488|GO:0003824|GO:0036094|GO:1903561|GO:0051716|GO:0042995|GO:0097159|GO:0048523|GO:0050794|GO:0043229|GO:0006950|GO:0044702|GO:0051321|GO:0071704|GO:0009056|GO:0043167|GO:0006955|GO:0044237|GO:0051641|GO:0023051|GO:0009653|GO:0043227|GO:0071944|GO:0023057|GO:…	developmental process|macromolecular complex|reproduction|immune system process|signaling|cell|membrane|cellular process|extracellular region|reproductive process|metabolic process|response to stimulus|binding|catalytic activity|small molecule binding|extracellular vesicle|cellular response to stimulus|cell projection|organic cyclic compound binding|negative regulation of cellular process|regulat…	K04345	protein kinase A[2.7.11.11]	hsa04740|hsa05200|hsa05165|hsa05166|hsa04010|hsa05163|hsa05203|hsa04714|hsa04014|hsa04024|hsa04062|hsa05205|hsa04020|hsa04530|hsa04934|hsa04310|hsa04915|hsa04723|hsa05012|hsa04921|hsa04261|hsa04910|hsa04728|hsa04371|hsa04926|hsa04726|hsa04270|hsa04611|hsa04140|hsa04919|hsa04114|hsa01522|hsa04742|hsa04725|hsa04724|hsa04928|hsa04925|hsa04922|hsa04916|hsa05146|hsa04211|hsa04970|hsa04750|hsa04914|hsa…	Olfactory transduction - Homo sapiens (human)|Pathways in cancer - Homo sapiens (human)|Human papillomavirus infection - Homo sapiens (human)|Human T-cell leukemia virus 1 infection - Homo sapiens (human)|MAPK signaling pathway - Homo sapiens (human)|Human cytomegalovirus infection - Homo sapiens (human)|Viral carcinogenesis - Homo sapiens (human)|Thermogenesis - Homo sapiens (human)|Ras signalin…	1:84078062-84238498	4061	5493	7544	8632	17.3857984919694	18.5941092930033	31.4265930403968	33.5174750851772	17.9899538924863	32.472034062787	-0.852006269493457	3.28096511456991e-07	5.71510594847418e-05	-
ENSG00000091527	CDV3	CDV3 homolog [Source:HGNC Symbol;Acc:HGNC:26928]	GO:0005623|GO:0016020|GO:0008283|GO:0043229|GO:0043227|GO:0071944|GO:0005622|GO:0005886|GO:0043231|GO:0005737|GO:0005730|GO:0031981|GO:0005634	cell|membrane|cell proliferation|intracellular organelle|membrane-bounded organelle|cell periphery|intracellular|plasma membrane|intracellular membrane-bounded organelle|cytoplasm|nucleolus|nuclear lumen|nucleus	-	-	-	-	3:133573730-133590261	3265	3792	1294	2089	23.6332845443468	21.7026733433809	9.11400264485158	13.7144181885766	22.6679789438639	11.4142104167141	0.989824703533369	3.5229761828036e-07	6.09219591495834e-05	-
ENSG00000099194	SCD	stearoyl-CoA desaturase [Source:HGNC Symbol;Acc:HGNC:10571]	GO:0005623|GO:0016020|GO:0009987|GO:0008152|GO:0005488|GO:0003824|GO:0016491|GO:0043229|GO:0042175|GO:0071704|GO:0043167|GO:0044237|GO:0043227|GO:0009058|GO:0031224|GO:0005622|GO:0005789|GO:0012505|GO:0031090|GO:0044255|GO:0006082|GO:0044281|GO:0043231|GO:0043169|GO:0005737|GO:0016705|GO:0051186|GO:0006629|GO:0005783|GO:0016021|GO:0044249|GO:0006790|GO:0055114|GO:0046486|GO:0046872|GO:0006637|GO:…	cell|membrane|cellular process|metabolic process|binding|catalytic activity|oxidoreductase activity|intracellular organelle|nuclear outer membrane-endoplasmic reticulum membrane network|organic substance metabolic process|ion binding|cellular metabolic process|membrane-bounded organelle|biosynthetic process|intrinsic component of membrane|intracellular|endoplasmic reticulum membrane|endomembrane …	K00507	stearoyl-CoA desaturase (Delta-9 desaturase)[1.14.19.1]	hsa04152|hsa03320|hsa01212|hsa01040	AMPK signaling pathway - Homo sapiens (human)|PPAR signaling pathway - Homo sapiens (human)|Fatty acid metabolism - Homo sapiens (human)|Biosynthesis of unsaturated fatty acids - Homo sapiens (human)	10:100347124-100364834	17902	22717	34658	34213	227.794390443366	228.558056689904	429.120104167405	394.84875335095	228.176223566635	411.984428759177	-0.85244134310859	4.10223599497282e-07	7.04286041611736e-05	-
ENSG00000164674	SYTL3	synaptotagmin like 3 [Source:HGNC Symbol;Acc:HGNC:15587]	GO:0005623|GO:0016020|GO:0009987|GO:0005488|GO:0019898|GO:0043229|GO:0043167|GO:0051641|GO:0043227|GO:0008289|GO:0071944|GO:0005622|GO:0005515|GO:0005886|GO:0012505|GO:0006810|GO:0005102|GO:0043168|GO:0032940|GO:0005543|GO:0031982|GO:0030276|GO:0043231|GO:0043169|GO:0030133|GO:0019899|GO:0005737|GO:0045184|GO:0019897|GO:0000149|GO:0008104|GO:0051649|GO:0016192|GO:0046872|GO:0031410|GO:0015031|GO:…	cell|membrane|cellular process|binding|extrinsic component of membrane|intracellular organelle|ion binding|cellular localization|membrane-bounded organelle|lipid binding|cell periphery|intracellular|protein binding|plasma membrane|endomembrane system|transport|receptor binding|anion binding|secretion by cell|phospholipid binding|vesicle|clathrin binding|intracellular membrane-bounded organelle|ca…	-	-	-	-	6:158650014-158764876	967	1258	516	608	16.917271979229	17.4015625404434	8.78390650162461	9.64728526562001	17.1594172598362	9.21559588362231	0.896851200065791	4.74886795487296e-07	8.03737481383605e-05	-
ENSG00000168461	RAB31	RAB31, member RAS oncogene family [Source:HGNC Symbol;Acc:HGNC:9771]	GO:0023052|GO:0005623|GO:0016020|GO:0009987|GO:0008152|GO:0050896|GO:0005488|GO:0003824|GO:0036094|GO:0051716|GO:0097159|GO:0050794|GO:0043229|GO:0071704|GO:0043167|GO:0044237|GO:0051641|GO:0016043|GO:0043227|GO:0016787|GO:0005622|GO:0012505|GO:0031090|GO:0006810|GO:0031623|GO:0043168|GO:0032940|GO:0001882|GO:0031982|GO:0016817|GO:0043231|GO:0010243|GO:0005737|GO:0012506|GO:0030666|GO:0045184|GO:…	signaling|cell|membrane|cellular process|metabolic process|response to stimulus|binding|catalytic activity|small molecule binding|cellular response to stimulus|organic cyclic compound binding|regulation of cellular process|intracellular organelle|organic substance metabolic process|ion binding|cellular metabolic process|cellular localization|cellular component organization|membrane-bounded organe…	K07891	Ras-related protein Rab-22[-]	hsa04144	Endocytosis - Homo sapiens (human)	18:9708165-9862551	1081	1426	645	475	9.3090260116411	9.70962311898383	5.40470873921744	3.70997365025577	9.50932456531246	4.5573411947366	1.06115048707254	4.72120496754928e-07	8.03737481383605e-05	UP
ENSG00000135679	MDM2	MDM2 proto-oncogene [Source:HGNC Symbol;Acc:HGNC:6973]	GO:0032502|GO:0032991|GO:0002376|GO:0045202|GO:0023052|GO:0005623|GO:0016020|GO:0009987|GO:0008152|GO:0050896|GO:0005488|GO:0003824|GO:0051716|GO:0009892|GO:0048523|GO:0008283|GO:0050794|GO:0043229|GO:0006807|GO:0051050|GO:0006950|GO:0071704|GO:0009056|GO:0043167|GO:0006955|GO:0009628|GO:0044237|GO:0051641|GO:0023051|GO:0009653|GO:0016043|GO:0043227|GO:0071944|GO:0009605|GO:0023057|GO:0009893|GO:…	developmental process|macromolecular complex|immune system process|synapse|signaling|cell|membrane|cellular process|metabolic process|response to stimulus|binding|catalytic activity|cellular response to stimulus|negative regulation of metabolic process|negative regulation of cellular process|cell proliferation|regulation of cellular process|intracellular organelle|nitrogen compound metabolic proc…	K06643	E3 ubiquitin-protein ligase Mdm2[2.3.2.27]	hsa05200|hsa05165|hsa04151|hsa05169|hsa04218|hsa05206|hsa05163|hsa04144|hsa05203|hsa05205|hsa05202|hsa04068|hsa04120|hsa04919|hsa04110|hsa01522|hsa04625|hsa05215|hsa05214|hsa05220|hsa01524|hsa05218|hsa04115|hsa05219	Pathways in cancer - Homo sapiens (human)|Human papillomavirus infection - Homo sapiens (human)|PI3K-Akt signaling pathway - Homo sapiens (human)|Epstein-Barr virus infection - Homo sapiens (human)|Cellular senescence - Homo sapiens (human)|MicroRNAs in cancer - Homo sapiens (human)|Human cytomegalovirus infection - Homo sapiens (human)|Endocytosis - Homo sapiens (human)|Viral carcinogenesis - Ho…	12:68808172-68850686	2234	2884	1302	1470	5.68171499392923	5.79956567448408	3.22211442645966	3.39087428698681	5.74064033420665	3.30649435672323	0.795909230615153	4.90596029180795e-07	8.24477721152851e-05	-
ENSG00000130701	RBBP8NL	RBBP8 N-terminal like [Source:HGNC Symbol;Acc:HGNC:16144]	GO:0005576|GO:0005615	extracellular region|extracellular space	-	-	-	-	20:62410237-62427533	2	7	30	32	0.0488591883707907	0.135206054400098	0.713102864906779	0.708986223119782	0.0920326213854444	0.71104454401328	-2.94972271476307	5.13058969791549e-07	8.56198549308079e-05	DOWN
ENSG00000113070	HBEGF	heparin binding EGF like growth factor [Source:HGNC Symbol;Acc:HGNC:3059]	GO:0040011|GO:0032502|GO:0040007|GO:0002376|GO:0023052|GO:0005623|GO:0016020|GO:0009987|GO:0005576|GO:0008152|GO:0050896|GO:0005488|GO:0051716|GO:0009892|GO:0048523|GO:0008283|GO:0050794|GO:0040012|GO:0043229|GO:0006950|GO:0016049|GO:0071704|GO:0043167|GO:0006955|GO:0009986|GO:0044237|GO:0048870|GO:0023051|GO:0040017|GO:0009653|GO:0016043|GO:0045927|GO:0043227|GO:0071944|GO:0040008|GO:0009605|GO:…	locomotion|developmental process|growth|immune system process|signaling|cell|membrane|cellular process|extracellular region|metabolic process|response to stimulus|binding|cellular response to stimulus|negative regulation of metabolic process|negative regulation of cellular process|cell proliferation|regulation of cellular process|regulation of locomotion|intracellular organelle|response to stress…	K08523	heparin-binding EGF-like growth factor[-]	hsa05205|hsa04915|hsa01522|hsa04928|hsa04912|hsa04012|hsa05120|hsa05219	Proteoglycans in cancer - Homo sapiens (human)|Estrogen signaling pathway - Homo sapiens (human)|Endocrine resistance - Homo sapiens (human)|Parathyroid hormone synthesis, secretion and action - Homo sapiens (human)|GnRH signaling pathway - Homo sapiens (human)|ErbB signaling pathway - Homo sapiens (human)|Epithelial cell signaling in Helicobacter pylori infection - Homo sapiens (human)|Bladder c…	5:140332843-140346631	363	397	130	184	5.92371777783585	5.12250363761726	2.0642630887268	2.72335260605352	5.52311070772656	2.39380784739016	1.20617369492869	5.17229769500699e-07	8.57164668011436e-05	UP
ENSG00000114503	NCBP2	nuclear cap binding protein subunit 2 [Source:HGNC Symbol;Acc:HGNC:7659]	GO:0032991|GO:0005623|GO:0009987|GO:0008152|GO:0005488|GO:0036094|GO:0097159|GO:0009892|GO:0050794|GO:0043229|GO:0006807|GO:0051050|GO:0071704|GO:0009056|GO:0044237|GO:0051641|GO:0016043|GO:0043227|GO:0009893|GO:0009058|GO:0005622|GO:0005515|GO:0043234|GO:0019222|GO:0016032|GO:0060341|GO:0006725|GO:0006810|GO:1901360|GO:0003676|GO:0071166|GO:0034641|GO:0048524|GO:0031325|GO:0046483|GO:0005845|GO:…	macromolecular complex|cell|cellular process|metabolic process|binding|small molecule binding|organic cyclic compound binding|negative regulation of metabolic process|regulation of cellular process|intracellular organelle|nitrogen compound metabolic process|positive regulation of transport|organic substance metabolic process|catabolic process|cellular metabolic process|cellular localization|cellu…	K12883	nuclear cap-binding protein subunit 2[-]	hsa03013|hsa03040|hsa03015	RNA transport - Homo sapiens (human)|Spliceosome - Homo sapiens (human)|mRNA surveillance pathway - Homo sapiens (human)	3:196935402-196942597	1042	920	1848	1999	4.2784187559351	2.98681124282952	7.38331801026984	7.44434746791624	3.63261499938231	7.41383273909304	-1.02921109673331	5.78359692079013e-07	9.51860392536108e-05	DOWN
ENSG00000136108	CKAP2	cytoskeleton associated protein 2 [Source:HGNC Symbol;Acc:HGNC:1990]	GO:0005623|GO:0009987|GO:0008152|GO:0048523|GO:0050794|GO:0043229|GO:0006807|GO:0071704|GO:0044237|GO:0016043|GO:0009893|GO:0009058|GO:0005622|GO:0019222|GO:0007049|GO:0006725|GO:0022402|GO:1901360|GO:0034641|GO:0005874|GO:0031325|GO:0046483|GO:0051128|GO:0005737|GO:0032886|GO:0006139|GO:0008219|GO:0051301|GO:0044249|GO:0007017|GO:0031323|GO:0006996|GO:0005813|GO:0010468|GO:0034645|GO:1903047|GO:…	cell|cellular process|metabolic process|negative regulation of cellular process|regulation of cellular process|intracellular organelle|nitrogen compound metabolic process|organic substance metabolic process|cellular metabolic process|cellular component organization|positive regulation of metabolic process|biosynthetic process|intracellular|regulation of metabolic process|cell cycle|cellular aroma…	-	-	-	-	13:52455429-52476628	1454	1998	2798	3110	12.7676699723246	13.8722462473346	23.9072044096955	24.7688489112423	13.3199581098296	24.3380266604689	-0.869622653089469	6.83159691083273e-07	0.000110904237197355	-
ENSG00000173846	PLK3	polo like kinase 3 [Source:HGNC Symbol;Acc:HGNC:2154]	GO:0023052|GO:0005623|GO:0009987|GO:0008152|GO:0050896|GO:0005488|GO:0003824|GO:0036094|GO:0051716|GO:0042995|GO:0097159|GO:0009892|GO:0048523|GO:0050794|GO:0043229|GO:0006807|GO:0051050|GO:0006950|GO:0071704|GO:0009056|GO:0043167|GO:0009628|GO:0044237|GO:0051641|GO:0044297|GO:0016043|GO:0043227|GO:0009893|GO:0009058|GO:0005622|GO:1903829|GO:0005515|GO:0012505|GO:0016740|GO:0019222|GO:0060341|GO:…	signaling|cell|cellular process|metabolic process|response to stimulus|binding|catalytic activity|small molecule binding|cellular response to stimulus|cell projection|organic cyclic compound binding|negative regulation of metabolic process|negative regulation of cellular process|regulation of cellular process|intracellular organelle|nitrogen compound metabolic process|positive regulation of trans…	K08862	polo-like kinase 3[2.7.11.21]	hsa05152|hsa04068|hsa04625	Tuberculosis - Homo sapiens (human)|FoxO signaling pathway - Homo sapiens (human)|C-type lectin receptor signaling pathway - Homo sapiens (human)	1:44800225-44805990	828	878	409	436	9.17997235317136	7.69678265351727	4.41233525773059	4.38425609672938	8.43837750334431	4.39829567722999	0.940021036886763	6.82020420261268e-07	0.000110904237197355	-
ENSG00000106799	TGFBR1	transforming growth factor beta receptor 1 [Source:HGNC Symbol;Acc:HGNC:11772]	GO:0040011|GO:0032502|GO:0040007|GO:0032991|GO:0004871|GO:0000003|GO:0002376|GO:0023052|GO:0005623|GO:0016020|GO:0009987|GO:0022414|GO:0008152|GO:0030054|GO:0050896|GO:0005488|GO:0003824|GO:0036094|GO:0051716|GO:0097159|GO:0004872|GO:0048523|GO:0008283|GO:0050794|GO:0040012|GO:0043229|GO:0006807|GO:0051050|GO:0006950|GO:0016049|GO:0044089|GO:0005057|GO:0044702|GO:0071704|GO:0043167|GO:0019953|GO:…	locomotion|developmental process|growth|macromolecular complex|signal transducer activity|reproduction|immune system process|signaling|cell|membrane|cellular process|reproductive process|metabolic process|cell junction|response to stimulus|binding|catalytic activity|small molecule binding|cellular response to stimulus|organic cyclic compound binding|receptor activity|negative regulation of cellul…	K04674	TGF-beta receptor type-1[2.7.11.30]	hsa05200|hsa05166|hsa04060|hsa04010|hsa04218|hsa04144|hsa04659|hsa04380|hsa05225|hsa05161|hsa05226|hsa04390|hsa04371|hsa04068|hsa04926|hsa05142|hsa04933|hsa04350|hsa05210|hsa04520|hsa05220|hsa05212	Pathways in cancer - Homo sapiens (human)|Human T-cell leukemia virus 1 infection - Homo sapiens (human)|Cytokine-cytokine receptor interaction - Homo sapiens (human)|MAPK signaling pathway - Homo sapiens (human)|Cellular senescence - Homo sapiens (human)|Endocytosis - Homo sapiens (human)|Th17 cell differentiation - Homo sapiens (human)|Osteoclast differentiation - Homo sapiens (human)|Hepatocel…	9:99104038-99154192	386	477	1071	762	1.45673758517337	1.42336497936516	3.93293766706685	2.60823806142212	1.44005128226926	3.27058786424448	-1.18342978391176	7.20654207769102e-07	0.00011620062171758	DOWN
ENSG00000178764	ZHX2	zinc fingers and homeoboxes 2 [Source:HGNC Symbol;Acc:HGNC:18513]	GO:0032502|GO:0005623|GO:0016020|GO:0009987|GO:0008152|GO:0001071|GO:0005488|GO:0000988|GO:0097159|GO:0009892|GO:0003700|GO:0048523|GO:0050794|GO:0043229|GO:0006807|GO:0071704|GO:0009056|GO:0043167|GO:0044237|GO:0000989|GO:0043227|GO:0071944|GO:0009058|GO:0050793|GO:0005622|GO:0005515|GO:0005886|GO:0048856|GO:0019222|GO:0042802|GO:0045595|GO:0003712|GO:0006725|GO:0048468|GO:1901360|GO:0007275|GO:…	developmental process|cell|membrane|cellular process|metabolic process|nucleic acid binding transcription factor activity|binding|transcription factor activity, protein binding|organic cyclic compound binding|negative regulation of metabolic process|transcription factor activity, sequence-specific DNA binding|negative regulation of cellular process|regulation of cellular process|intracellular org…	-	-	-	-	8:122781394-122974512	348	459	180	172	4.31937858984764	4.50463110117134	2.17394539023246	1.93628737459684	4.41200484550949	2.05511638241465	1.10221427851355	7.27081085177475e-07	0.000116450087360237	UP
ENSG00000166963	MAP1A	microtubule associated protein 1A [Source:HGNC Symbol;Acc:HGNC:6835]	GO:0032991|GO:0002376|GO:0005198|GO:0005623|GO:0009987|GO:0008152|GO:0050896|GO:0005488|GO:0051716|GO:0048523|GO:0044877|GO:0050794|GO:0043229|GO:0006950|GO:0009056|GO:0006914|GO:0016043|GO:0051707|GO:0009607|GO:0009605|GO:0005622|GO:0002682|GO:0005515|GO:0043234|GO:0050688|GO:0005874|GO:0006952|GO:0051128|GO:0033554|GO:0098542|GO:0032886|GO:0032403|GO:0009615|GO:0005875|GO:0000422|GO:0008092|GO:…	macromolecular complex|immune system process|structural molecule activity|cell|cellular process|metabolic process|response to stimulus|binding|cellular response to stimulus|negative regulation of cellular process|macromolecular complex binding|regulation of cellular process|intracellular organelle|response to stress|catabolic process|autophagy|cellular component organization|response to other org…	-	-	-	-	15:43510958-43531620	74	132	235	270	0.475014565761454	0.669966558816054	1.46783873219147	1.57194685247805	0.572490562288754	1.51989279233476	-1.40864574966319	7.61170121930742e-07	0.000121097091931702	DOWN
ENSG00000222009	BTBD19	BTB domain containing 19 [Source:HGNC Symbol;Acc:HGNC:27145]	GO:0005488|GO:0005515	binding|protein binding	-	-	-	-	1:44808482-44815585	103	95	30	13	0.925772609239793	0.675148573423011	0.262376011287661	0.105979905731227	0.800460591331402	0.184177958509444	2.11972995973722	7.92461376560192e-07	0.000125240386028029	UP
ENSG00000174460	ZCCHC12	zinc finger CCHC-type containing 12 [Source:HGNC Symbol;Acc:HGNC:27273]	GO:0023052|GO:0005623|GO:0009987|GO:0008152|GO:0050896|GO:0005488|GO:0000988|GO:0051716|GO:0097159|GO:0050794|GO:0043229|GO:0006807|GO:0071704|GO:0043167|GO:0044237|GO:0000989|GO:0043227|GO:0009058|GO:0005622|GO:0005515|GO:0019222|GO:0003712|GO:0006725|GO:1901360|GO:0003676|GO:0034641|GO:0046483|GO:0043231|GO:0043169|GO:0006139|GO:0007154|GO:0007165|GO:0044249|GO:0010033|GO:0031323|GO:0003713|GO:…	signaling|cell|cellular process|metabolic process|response to stimulus|binding|transcription factor activity, protein binding|cellular response to stimulus|organic cyclic compound binding|regulation of cellular process|intracellular organelle|nitrogen compound metabolic process|organic substance metabolic process|ion binding|cellular metabolic process|transcription factor activity, transcription …	-	-	-	-	X:118823790-118826968	29	46	94	124	0.886871383801332	1.11231749823474	2.79724928452947	3.43946137411108	0.999594441018036	3.11835532932028	-1.64137054574916	9.23446928080624e-07	0.000144981167708658	DOWN
ENSG00000150867	PIP4K2A	phosphatidylinositol-5-phosphate 4-kinase type 2 alpha [Source:HGNC Symbol;Acc:HGNC:8997]	GO:0032502|GO:0002376|GO:0005623|GO:0016020|GO:0009987|GO:0008152|GO:0050896|GO:0005488|GO:0003824|GO:0036094|GO:0051716|GO:0097159|GO:0050794|GO:0043229|GO:0006950|GO:0044089|GO:0071704|GO:0009056|GO:0043167|GO:0044237|GO:0006914|GO:0016043|GO:0043227|GO:0071944|GO:0009605|GO:0009893|GO:0009058|GO:0005622|GO:0002520|GO:0005886|GO:0016740|GO:0048856|GO:0019222|GO:1902117|GO:0044255|GO:0010506|GO:…	developmental process|immune system process|cell|membrane|cellular process|metabolic process|response to stimulus|binding|catalytic activity|small molecule binding|cellular response to stimulus|organic cyclic compound binding|regulation of cellular process|intracellular organelle|response to stress|positive regulation of cellular component biogenesis|organic substance metabolic process|catabolic …	K00920	1-phosphatidylinositol-5-phosphate 4-kinase[2.7.1.149]	hsa01100|hsa04810|hsa04070|hsa00562	Metabolic pathways - Homo sapiens (human)|Regulation of actin cytoskeleton - Homo sapiens (human)|Phosphatidylinositol signaling system - Homo sapiens (human)|Inositol phosphate metabolism - Homo sapiens (human)	10:22534849-22714555	2459	3027	1435	1586	25.3704544446691	24.6937019041138	14.4063979966503	14.8412755779473	25.0320781743915	14.6238367872988	0.775456195121733	9.36436854791711e-07	0.000146059667338231	-
ENSG00000078237	TIGAR	TP53 induced glycolysis regulatory phosphatase [Source:HGNC Symbol;Acc:HGNC:1185]	GO:0032502|GO:0005623|GO:0016020|GO:0009987|GO:0008152|GO:0050896|GO:0005488|GO:0003824|GO:0051716|GO:0009892|GO:0048523|GO:0050794|GO:0043229|GO:0006807|GO:0006950|GO:0071704|GO:0009056|GO:0009628|GO:0044237|GO:0006914|GO:0016043|GO:0043227|GO:0019867|GO:0009607|GO:0009605|GO:0009893|GO:0016787|GO:0009058|GO:0005622|GO:0005515|GO:0048856|GO:0031090|GO:0019222|GO:0010507|GO:0044262|GO:0006081|GO:…	developmental process|cell|membrane|cellular process|metabolic process|response to stimulus|binding|catalytic activity|cellular response to stimulus|negative regulation of metabolic process|negative regulation of cellular process|regulation of cellular process|intracellular organelle|nitrogen compound metabolic process|response to stress|organic substance metabolic process|catabolic process|respo…	K14634	fructose-2,6-bisphosphatase[3.1.3.46]	hsa05230|hsa00051	Central carbon metabolism in cancer - Homo sapiens (human)|Fructose and mannose metabolism - Homo sapiens (human)	12:4307763-4354593	677	916	397	283	7.17028201259271	7.67091666301976	4.09139839023285	2.71852166398555	7.42059933780624	3.4049600271092	1.12389785169915	9.53123620565039e-07	0.000147697026501066	UP
ENSG00000143570	SLC39A1	solute carrier family 39 member 1 [Source:HGNC Symbol;Acc:HGNC:12876]	GO:0032502|GO:0005215|GO:0005623|GO:0016020|GO:0009987|GO:0005488|GO:0022857|GO:0043229|GO:0042175|GO:0009653|GO:0043227|GO:0071944|GO:0031224|GO:0005622|GO:0005789|GO:0005515|GO:0005886|GO:0012505|GO:0048856|GO:0031090|GO:0006810|GO:0007275|GO:0048513|GO:0005102|GO:0043231|GO:0005737|GO:0009887|GO:0048598|GO:0048568|GO:0022891|GO:0055085|GO:0005783|GO:0016021|GO:0048705|GO:0009790|GO:0006811|GO:…	developmental process|transporter activity|cell|membrane|cellular process|binding|transmembrane transporter activity|intracellular organelle|nuclear outer membrane-endoplasmic reticulum membrane network|anatomical structure morphogenesis|membrane-bounded organelle|cell periphery|intrinsic component of membrane|intracellular|endoplasmic reticulum membrane|protein binding|plasma membrane|endomembra…	-	-	-	-	1:153959099-153968184	1165	1398	553	765	6.85170773858366	6.50105706570425	3.1646922210844	4.08068074298666	6.67638240214396	3.62268648203553	0.882006633979507	9.83188937175053e-07	0.000149444718450608	-
ENSG00000165072	MAMDC2	MAM domain containing 2 [Source:HGNC Symbol;Acc:HGNC:23673]	GO:0031012|GO:0005623|GO:0016020|GO:0005576|GO:0043229|GO:0005578|GO:0043227|GO:0005622|GO:0012505|GO:0043231|GO:0005737|GO:0005783	extracellular matrix|cell|membrane|extracellular region|intracellular organelle|proteinaceous extracellular matrix|membrane-bounded organelle|intracellular|endomembrane system|intracellular membrane-bounded organelle|cytoplasm|endoplasmic reticulum	-	-	-	-	9:70043581-70226970	345	482	147	208	5.73981137926626	6.34059419380096	2.3797413433735	3.13863436306388	6.04020278653361	2.75918785321869	1.13035330293422	9.82416764081533e-07	0.000149444718450608	UP
ENSG00000173535	TNFRSF10C	TNF receptor superfamily member 10c [Source:HGNC Symbol;Acc:HGNC:11906]	GO:0032502|GO:0004871|GO:0002376|GO:0023052|GO:0005623|GO:0016020|GO:0009987|GO:0050896|GO:0005488|GO:0051716|GO:0004872|GO:0008283|GO:0050794|GO:0006950|GO:0006955|GO:0038023|GO:0051707|GO:0071944|GO:0009607|GO:0009605|GO:0031224|GO:0005515|GO:0005886|GO:0048856|GO:0031225|GO:0042127|GO:0010941|GO:0007275|GO:0006952|GO:0005887|GO:0004888|GO:0045569|GO:0031226|GO:0009617|GO:0007154|GO:0007165|GO:…	developmental process|signal transducer activity|immune system process|signaling|cell|membrane|cellular process|response to stimulus|binding|cellular response to stimulus|receptor activity|cell proliferation|regulation of cellular process|response to stress|immune response|signaling receptor activity|response to other organism|cell periphery|response to biotic stimulus|response to external stimul…	K22701	tumor necrosis factor receptor superfamily member 10C[-]	hsa04060	Cytokine-cytokine receptor interaction - Homo sapiens (human)	8:23084355-23117437	215	198	77	68	3.5769822946049	2.6046430838434	1.24653203574183	1.0260829909631	3.09081268922415	1.13630751335246	1.44363290881775	9.73288269266066e-07	0.000149444718450608	UP
ENSG00000181666	ZNF875	zinc finger protein 875 [Source:HGNC Symbol;Acc:HGNC:4928]	GO:0032502|GO:0005623|GO:0009987|GO:0008152|GO:0005488|GO:0097159|GO:0050794|GO:0043229|GO:0006807|GO:0071704|GO:0043167|GO:0044237|GO:0043227|GO:0009058|GO:0005622|GO:0048856|GO:0019222|GO:0006725|GO:1901360|GO:0007275|GO:0003676|GO:0034641|GO:0046483|GO:0043231|GO:0043169|GO:0006139|GO:0044249|GO:0031323|GO:0003677|GO:0010468|GO:0034645|GO:0046872|GO:0051252|GO:0010467|GO:0009059|GO:0016070|GO:…	developmental process|cell|cellular process|metabolic process|binding|organic cyclic compound binding|regulation of cellular process|intracellular organelle|nitrogen compound metabolic process|organic substance metabolic process|ion binding|cellular metabolic process|membrane-bounded organelle|biosynthetic process|intracellular|anatomical structure development|regulation of metabolic process|cell…	-	-	-	-	19:37312837-37369365	56	63	179	147	0.1513021128863	0.134584983544738	0.470588279437092	0.360223050172344	0.142943548215519	0.415405664804718	-1.53907538494209	9.98854954891646e-07	0.000150865029389457	DOWN
ENSG00000185432	METTL7A	methyltransferase like 7A [Source:HGNC Symbol;Acc:HGNC:24550]	GO:0005623|GO:0016020|GO:0005576|GO:0008152|GO:0003824|GO:1903561|GO:0032259|GO:0043229|GO:0043227|GO:0031224|GO:0005622|GO:0012505|GO:0016740|GO:0031982|GO:0043231|GO:0005737|GO:0005783|GO:0070062|GO:0016021|GO:0008168|GO:0005811|GO:0008757	cell|membrane|extracellular region|metabolic process|catalytic activity|extracellular vesicle|methylation|intracellular organelle|membrane-bounded organelle|intrinsic component of membrane|intracellular|endomembrane system|transferase activity|vesicle|intracellular membrane-bounded organelle|cytoplasm|endoplasmic reticulum|extracellular exosome|integral component of membrane|methyltransferase act…	-	-	-	-	12:50923472-50932517	11	23	66	60	0.0638462351765209	0.105556752500117	0.372753476977128	0.315863045664086	0.0847014938383189	0.344308261320607	-2.02324147830565	1.13074439470788e-06	0.000169711221605716	DOWN
ENSG00000185022	MAFF	MAF bZIP transcription factor F [Source:HGNC Symbol;Acc:HGNC:6780]	GO:0032502|GO:0000003|GO:0005623|GO:0009987|GO:0022414|GO:0008152|GO:0050896|GO:0001071|GO:0005488|GO:0097159|GO:0003700|GO:0050794|GO:0043229|GO:0006807|GO:0006950|GO:0071704|GO:0044237|GO:0043227|GO:0009893|GO:0009058|GO:0050793|GO:0005622|GO:0048856|GO:0019222|GO:0050817|GO:0045595|GO:0006725|GO:0009888|GO:1901360|GO:0007275|GO:0003676|GO:0048513|GO:0034641|GO:0031325|GO:0046483|GO:0061061|GO:…	developmental process|reproduction|cell|cellular process|reproductive process|metabolic process|response to stimulus|nucleic acid binding transcription factor activity|binding|organic cyclic compound binding|transcription factor activity, sequence-specific DNA binding|regulation of cellular process|intracellular organelle|nitrogen compound metabolic process|response to stress|organic substance me…	-	-	-	-	22:38200767-38216511	629	772	334	358	3.59219714747493	3.48602818722214	1.8560503529976	1.85434783593077	3.53911266734853	1.85519909446418	0.931813669660173	1.14101393701894e-06	0.000170182228706375	-
ENSG00000105974	CAV1	caveolin 1 [Source:HGNC Symbol;Acc:HGNC:1527]	GO:0040011|GO:0032502|GO:0032991|GO:0002376|GO:0005198|GO:0023052|GO:0005623|GO:0016020|GO:0009987|GO:0008152|GO:0030054|GO:0050896|GO:0005488|GO:0036094|GO:0060090|GO:0051716|GO:0042995|GO:0097159|GO:0009892|GO:0045178|GO:0030055|GO:0048523|GO:0008283|GO:0098900|GO:0050794|GO:0045321|GO:0040012|GO:0043229|GO:0006807|GO:0051050|GO:0006950|GO:0044089|GO:0042175|GO:0071704|GO:0050900|GO:0009056|GO:…	locomotion|developmental process|macromolecular complex|immune system process|structural molecule activity|signaling|cell|membrane|cellular process|metabolic process|cell junction|response to stimulus|binding|small molecule binding|binding, bridging|cellular response to stimulus|cell projection|organic cyclic compound binding|negative regulation of metabolic process|basal part of cell|cell-substr…	K06278	caveolin 1[-]	hsa04144|hsa05205|hsa04510|hsa05416|hsa05418|hsa05100	Endocytosis - Homo sapiens (human)|Proteoglycans in cancer - Homo sapiens (human)|Focal adhesion - Homo sapiens (human)|Viral myocarditis - Homo sapiens (human)|Fluid shear stress and atherosclerosis - Homo sapiens (human)|Bacterial invasion of epithelial cells - Homo sapiens (human)	7:116524785-116561184	7411	9779	4582	2861	44.5462296709988	46.476423871276	26.7992781946866	15.5973238176309	45.5113267711374	21.1983010061588	1.1022770043394	1.30200674917678e-06	0.000192988130822078	UP
ENSG00000225339	AL354740.1	novel transcript, antisense to C6orf1	-	-	-	-	-	-	6:34248568-34286768	57	74	18	16	0.33267974214026	0.341497209437091	0.102228166355082	0.0846993029378506	0.337088475788676	0.0934637346464663	1.85064871500876	1.31888335789414e-06	0.000194282916375221	UP
ENSG00000105676	ARMC6	armadillo repeat containing 6 [Source:HGNC Symbol;Acc:HGNC:25049]	GO:0032502|GO:0002376|GO:0009987|GO:0005488|GO:0002520|GO:0005515|GO:0048856|GO:0007275|GO:0048513|GO:0048869|GO:0030097|GO:0030154|GO:0002244	developmental process|immune system process|cellular process|binding|immune system development|protein binding|anatomical structure development|multicellular organism development|animal organ development|cellular developmental process|hemopoiesis|cell differentiation|hematopoietic progenitor cell differentiation	-	-	-	-	19:19033575-19060311	692	750	321	389	3.43602333497282	2.94452537479181	1.55091860423446	1.75185469630282	3.19027435488232	1.65138665026864	0.950002549459443	1.48658982443874e-06	0.000216790038405875	-
ENSG00000132481	TRIM47	tripartite motif containing 47 [Source:HGNC Symbol;Acc:HGNC:19020]	GO:0005623|GO:0005488|GO:0043229|GO:0043167|GO:0043227|GO:0005622|GO:0005515|GO:0043231|GO:0043169|GO:0005737|GO:0046872|GO:0005634|GO:0046914|GO:0008270	cell|binding|intracellular organelle|ion binding|membrane-bounded organelle|intracellular|protein binding|intracellular membrane-bounded organelle|cation binding|cytoplasm|metal ion binding|nucleus|transition metal ion binding|zinc ion binding	-	-	-	-	17:75874161-75878575	505	596	907	1072	5.16034272638095	4.81545500129246	9.01836536745826	9.93527406833683	4.9878988638367	9.47681971789754	-0.925970780046755	1.48984102826699e-06	0.000216790038405875	-
ENSG00000256206	AC018523.2	novel protein	GO:0032991|GO:0005623|GO:0016020|GO:0009987|GO:0008152|GO:0003824|GO:0043229|GO:0071704|GO:0009056|GO:0044237|GO:0043227|GO:0016787|GO:0031224|GO:0005622|GO:0043234|GO:0043231|GO:0008233|GO:0005839|GO:0005737|GO:0000502|GO:0016021|GO:0019538|GO:0019773|GO:0030163|GO:0044265|GO:0006508|GO:0044267|GO:0005634|GO:0044257|GO:0051603|GO:0004175|GO:0004298|GO:0019941|GO:0006511	macromolecular complex|cell|membrane|cellular process|metabolic process|catalytic activity|intracellular organelle|organic substance metabolic process|catabolic process|cellular metabolic process|membrane-bounded organelle|hydrolase activity|intrinsic component of membrane|intracellular|protein complex|intracellular membrane-bounded organelle|peptidase activity|proteasome core complex|cytoplasm|p…	-	-	-	-	11:14493783-14520344	19	61	5	2	1.06172591890129	2.69517232297369	0.271897000994482	0.101379731200887	1.87844912093749	0.186638366097684	3.33122455243105	1.50118381890061e-06	0.000217116670631782	UP
ENSG00000080819	CPOX	coproporphyrinogen oxidase [Source:HGNC Symbol;Acc:HGNC:2321]	GO:0005198|GO:0005623|GO:0016020|GO:0009987|GO:0008152|GO:0050896|GO:0005488|GO:0003824|GO:0016491|GO:0043229|GO:0006807|GO:0071704|GO:0044237|GO:0043227|GO:0009058|GO:0031224|GO:0005622|GO:0005515|GO:0005212|GO:0031090|GO:0042802|GO:0006725|GO:0019866|GO:1901360|GO:0046685|GO:0034641|GO:0044281|GO:0046483|GO:0043231|GO:0042168|GO:0005737|GO:0005758|GO:0046983|GO:0031966|GO:0051186|GO:0016627|GO:…	structural molecule activity|cell|membrane|cellular process|metabolic process|response to stimulus|binding|catalytic activity|oxidoreductase activity|intracellular organelle|nitrogen compound metabolic process|organic substance metabolic process|cellular metabolic process|membrane-bounded organelle|biosynthetic process|intrinsic component of membrane|intracellular|protein binding|structural const…	K00228	coproporphyrinogen III oxidase[1.3.3.3]	hsa01100|hsa00860	Metabolic pathways - Homo sapiens (human)|Porphyrin and chlorophyll metabolism - Homo sapiens (human)	3:98521132-98593723	3801	4093	6335	7037	46.719153714545	39.7779911164723	75.7665647145512	78.4481572463863	43.2485724155086	77.1073609804687	-0.834216080347482	1.52369603273164e-06	0.000219045073042819	-
ENSG00000189433	GJB4	gap junction protein beta 4 [Source:HGNC Symbol;Acc:HGNC:4286]	GO:0032991|GO:0007610|GO:0005623|GO:0016020|GO:0009987|GO:0030054|GO:0050896|GO:0005911|GO:0044708|GO:0071944|GO:0031224|GO:0005886|GO:0043234|GO:0098797|GO:0050877|GO:0007154|GO:0007635|GO:0016021|GO:0005921|GO:0042048|GO:0007600|GO:0005922|GO:0007606|GO:0007608	macromolecular complex|behavior|cell|membrane|cellular process|cell junction|response to stimulus|cell-cell junction|single-organism behavior|cell periphery|intrinsic component of membrane|plasma membrane|protein complex|plasma membrane protein complex|neurological system process|cell communication|chemosensory behavior|integral component of membrane|gap junction|olfactory behavior|sensory percep…	-	-	-	-	1:34759741-34763724	80	126	26	37	1.92194399959062	2.39345355338965	0.607789455265242	0.806205830953367	2.15769877649014	0.706997643109304	1.60971616209918	1.55016197276807e-06	0.00022151536118645	UP
ENSG00000203667	COX20	cytochrome c oxidase assembly factor COX20 [Source:HGNC Symbol;Acc:HGNC:26970]	GO:0005623|GO:0016020|GO:0009987|GO:0008152|GO:0043229|GO:0044237|GO:0016043|GO:0043227|GO:0031224|GO:0005622|GO:0031090|GO:0015980|GO:0022607|GO:0043231|GO:0005737|GO:0031966|GO:0006091|GO:0016021|GO:0006996|GO:0055114|GO:0005740|GO:0007005|GO:0005739|GO:0006461|GO:0045333|GO:0009060|GO:0034622|GO:0043623|GO:0033108|GO:0033617|GO:0017004|GO:0008535	cell|membrane|cellular process|metabolic process|intracellular organelle|cellular metabolic process|cellular component organization|membrane-bounded organelle|intrinsic component of membrane|intracellular|organelle membrane|energy derivation by oxidation of organic compounds|cellular component assembly|intracellular membrane-bounded organelle|cytoplasm|mitochondrial membrane|generation of precurs…	K18184	cytochrome c oxidase assembly protein subunit 20[-]	hsa04714	Thermogenesis - Homo sapiens (human)	1:244835322-244845057	585	848	337	362	5.98320032122365	6.85768388950427	3.35382938487645	3.35802604076511	6.42044210536396	3.35592771282078	0.935961003089672	1.62443555578222e-06	0.00023074720299516	-
ENSG00000154165	GPR15	G protein-coupled receptor 15 [Source:HGNC Symbol;Acc:HGNC:4469]	GO:0040011|GO:0004871|GO:0002376|GO:0023052|GO:0005623|GO:0016020|GO:0009987|GO:0050896|GO:0051716|GO:0004872|GO:0050794|GO:0050900|GO:0038023|GO:0048870|GO:0071944|GO:0031224|GO:0005886|GO:0005887|GO:0004888|GO:0006928|GO:0031226|GO:0007154|GO:0016477|GO:0007165|GO:0072676|GO:0016021|GO:0007186|GO:0072678|GO:0004930	locomotion|signal transducer activity|immune system process|signaling|cell|membrane|cellular process|response to stimulus|cellular response to stimulus|receptor activity|regulation of cellular process|leukocyte migration|signaling receptor activity|cell motility|cell periphery|intrinsic component of membrane|plasma membrane|integral component of plasma membrane|transmembrane signaling receptor ac…	-	-	-	-	3:98531899-98533150	18	7	61	62	0.980908596454289	0.301621813050698	3.2346682051535	3.06444374765512	0.641265204752493	3.14955597640431	-2.29615541883566	1.63572774585375e-06	0.000230976372349431	DOWN
ENSG00000174564	IL20RB	interleukin 20 receptor subunit beta [Source:HGNC Symbol;Acc:HGNC:6004]	GO:0004871|GO:0002376|GO:0023052|GO:0005623|GO:0016020|GO:0009987|GO:0050896|GO:0005488|GO:0051716|GO:0002683|GO:0004872|GO:0048523|GO:0008283|GO:0050794|GO:0045321|GO:0006950|GO:0006955|GO:0038023|GO:0007155|GO:0071944|GO:0009605|GO:0031224|GO:0002682|GO:0005515|GO:0005886|GO:0001818|GO:0042127|GO:0002250|GO:0016337|GO:0070661|GO:0070489|GO:0006952|GO:0030155|GO:0001817|GO:0098609|GO:0002437|GO:…	signal transducer activity|immune system process|signaling|cell|membrane|cellular process|response to stimulus|binding|cellular response to stimulus|negative regulation of immune system process|receptor activity|negative regulation of cellular process|cell proliferation|regulation of cellular process|leukocyte activation|response to stress|immune response|signaling receptor activity|cell adhesion…	K05137	interleukin 20 receptor beta[-]	hsa04060|hsa04630	Cytokine-cytokine receptor interaction - Homo sapiens (human)|JAK-STAT signaling pathway - Homo sapiens (human)	3:136946230-137011085	118	170	44	58	1.85806134259832	2.11657494739993	0.674167855445233	0.828337283633752	1.98731814499912	0.751252569539492	1.40345292321489	1.66052757657575e-06	0.000233099000514139	UP
ENSG00000262660	AC139530.2	novel protein	GO:0032991|GO:0005198|GO:0005623|GO:0016020|GO:0009987|GO:0008152|GO:0043229|GO:0006807|GO:0071704|GO:0044237|GO:0051641|GO:0003735|GO:0043227|GO:0009058|GO:0031224|GO:0005622|GO:0031090|GO:0006810|GO:0034641|GO:0043231|GO:0005737|GO:0030529|GO:0031966|GO:0051649|GO:0016021|GO:0044249|GO:0019538|GO:0005740|GO:0034645|GO:0006518|GO:0005840|GO:0046907|GO:0005739|GO:0043603|GO:0044267|GO:0010467|GO:…	macromolecular complex|structural molecule activity|cell|membrane|cellular process|metabolic process|intracellular organelle|nitrogen compound metabolic process|organic substance metabolic process|cellular metabolic process|cellular localization|structural constituent of ribosome|membrane-bounded organelle|biosynthetic process|intrinsic component of membrane|intracellular|organelle membrane|trans…	-	-	-	-	17:81703371-81720539	0	551	0	0	0	15.4657220813019	0	0	7.73286104065095	0	Inf	1.80209814363086e-06	0.00025149280760004	UP
ENSG00000050405	LIMA1	LIM domain and actin binding 1 [Source:HGNC Symbol;Acc:HGNC:24636]	GO:0005623|GO:0016020|GO:0009987|GO:0030054|GO:0005488|GO:0030055|GO:0048523|GO:0044877|GO:0050794|GO:0043229|GO:0043167|GO:0009986|GO:0016043|GO:0071944|GO:0005622|GO:0005515|GO:0005886|GO:0005903|GO:0032535|GO:0005924|GO:0005912|GO:0051128|GO:0022607|GO:0043169|GO:0005737|GO:0032970|GO:0032403|GO:0008092|GO:0030030|GO:0030029|GO:0032154|GO:0006996|GO:0051017|GO:0046872|GO:0032956|GO:0007010|GO:…	cell|membrane|cellular process|cell junction|binding|cell-substrate junction|negative regulation of cellular process|macromolecular complex binding|regulation of cellular process|intracellular organelle|ion binding|cell surface|cellular component organization|cell periphery|intracellular|protein binding|plasma membrane|brush border|regulation of cellular component size|cell-substrate adherens jun…	-	-	-	-	12:50175788-50283546	2671	3605	1727	1698	12.4031417675594	13.2363156221827	7.80340285717229	7.15144333991308	12.819728694871	7.47742309854269	0.777752657232526	1.81305640771285e-06	0.000251551035544531	-
ENSG00000185088	RPS27L	ribosomal protein S27 like [Source:HGNC Symbol;Acc:HGNC:18476]	GO:0032991|GO:0005198|GO:0023052|GO:0005623|GO:0045182|GO:0009987|GO:0008152|GO:0050896|GO:0005488|GO:0051716|GO:0097159|GO:0048523|GO:0050794|GO:0043229|GO:0006807|GO:0006950|GO:0071704|GO:0043167|GO:0044237|GO:0016043|GO:0003735|GO:0043227|GO:0009893|GO:0009058|GO:0030234|GO:0005622|GO:0005515|GO:0019222|GO:0051726|GO:0007049|GO:0006281|GO:0006725|GO:0022402|GO:1901360|GO:0010941|GO:0003676|GO:…	macromolecular complex|structural molecule activity|signaling|cell|translation regulator activity|cellular process|metabolic process|response to stimulus|binding|cellular response to stimulus|organic cyclic compound binding|negative regulation of cellular process|regulation of cellular process|intracellular organelle|nitrogen compound metabolic process|response to stress|organic substance metabol…	K02978	small subunit ribosomal protein S27e[-]	hsa03010	Ribosome - Homo sapiens (human)	15:63125872-63158021	1086	1459	661	708	6.11307107048705	6.49365303403893	3.62047113493482	3.6146067638433	6.30336205226299	3.61753894938906	0.801112980495559	1.96403486489405e-06	0.000270923283328507	-
ENSG00000124164	VAPB	VAMP associated protein B and C [Source:HGNC Symbol;Acc:HGNC:12649]	GO:0023052|GO:0005623|GO:0016020|GO:0009987|GO:0008152|GO:0050896|GO:0005488|GO:0051716|GO:0048523|GO:0044877|GO:0050794|GO:0043229|GO:0006807|GO:0006950|GO:0042175|GO:0071704|GO:0044237|GO:0051641|GO:0016043|GO:0043227|GO:0009893|GO:0009058|GO:0031224|GO:0005622|GO:0005789|GO:0005515|GO:0012505|GO:0031090|GO:0019222|GO:0042802|GO:0016032|GO:0044255|GO:0006725|GO:0006810|GO:1901360|GO:0051702|GO:…	signaling|cell|membrane|cellular process|metabolic process|response to stimulus|binding|cellular response to stimulus|negative regulation of cellular process|macromolecular complex binding|regulation of cellular process|intracellular organelle|nitrogen compound metabolic process|response to stress|nuclear outer membrane-endoplasmic reticulum membrane network|organic substance metabolic process|ce…	K10707	vesicle-associated membrane protein-associated protein B[-]	hsa04979	Cholesterol metabolism - Homo sapiens (human)	20:58389122-58451101	918	1282	2119	1788	3.89733765979318	4.30345825283296	8.75367270744189	6.88479503232539	4.10039795631307	7.81923386988364	-0.931263324360392	2.00095857488884e-06	0.000274430318569811	-
ENSG00000099250	NRP1	neuropilin 1 [Source:HGNC Symbol;Acc:HGNC:8004]	GO:0040011|GO:0032502|GO:0040007|GO:0032991|GO:0004871|GO:0007610|GO:0023052|GO:0005623|GO:0016020|GO:0009987|GO:0005576|GO:0008152|GO:0030054|GO:0050896|GO:0005488|GO:0003824|GO:0051716|GO:0040013|GO:0042995|GO:0004872|GO:0030055|GO:0048523|GO:0048521|GO:0008283|GO:0050794|GO:0040012|GO:0043229|GO:0006950|GO:0016049|GO:0048520|GO:0071704|GO:0043167|GO:0009986|GO:0044237|GO:0051641|GO:0050795|GO:…	locomotion|developmental process|growth|macromolecular complex|signal transducer activity|behavior|signaling|cell|membrane|cellular process|extracellular region|metabolic process|cell junction|response to stimulus|binding|catalytic activity|cellular response to stimulus|negative regulation of locomotion|cell projection|receptor activity|cell-substrate junction|negative regulation of cellular proc…	K06724	neuropilin 1[-]	hsa05166|hsa04360	Human T-cell leukemia virus 1 infection - Homo sapiens (human)|Axon guidance - Homo sapiens (human)	10:33177492-33336262	169	211	74	73	0.655711725849024	0.647309539881178	0.279378198426433	0.256888961312123	0.651510632865101	0.268133579869278	1.28083681682562	2.03503957043034e-06	0.000275932865390623	UP
ENSG00000282883	AKR1C3	-	GO:0008152|GO:0003824|GO:0016491|GO:0055114	metabolic process|catalytic activity|oxidoreductase activity|oxidation-reduction process	-	-	-	-	10:5048812-5107503	8	28	0	0	0.561579066335879	1.55403502032705	0	0	1.05780704333146	0	Inf	2.03407837188597e-06	0.000275932865390623	UP
ENSG00000157168	NRG1	neuregulin 1 [Source:HGNC Symbol;Acc:HGNC:7997]	GO:0040011|GO:0032502|GO:0040007|GO:0004871|GO:0045499|GO:0002376|GO:0045202|GO:0007610|GO:0023052|GO:0005623|GO:0016020|GO:0009987|GO:0005576|GO:0008152|GO:0050896|GO:0005488|GO:0000988|GO:0051716|GO:0040013|GO:0042995|GO:0009892|GO:0048523|GO:0031594|GO:0008283|GO:0050794|GO:0040012|GO:0043229|GO:0006807|GO:0051050|GO:0006950|GO:0016049|GO:0071704|GO:0009056|GO:0006955|GO:0009986|GO:0051051|GO:…	locomotion|developmental process|growth|signal transducer activity|chemorepellent activity|immune system process|synapse|behavior|signaling|cell|membrane|cellular process|extracellular region|metabolic process|response to stimulus|binding|transcription factor activity, protein binding|cellular response to stimulus|negative regulation of locomotion|cell projection|negative regulation of metabolic …	K05455	neuregulin 1[-]	hsa04012|hsa01521	ErbB signaling pathway - Homo sapiens (human)|EGFR tyrosine kinase inhibitor resistance - Homo sapiens (human)	8:31639386-32767959	58	58	13	17	0.181385890353272	0.143418993231711	0.0395591064984482	0.0482188929039243	0.162402441792491	0.0438889997011863	1.88764202983088	2.09794757465747e-06	0.000282855485432915	UP
ENSG00000148154	UGCG	UDP-glucose ceramide glucosyltransferase [Source:HGNC Symbol;Acc:HGNC:12524]	GO:0032502|GO:0005623|GO:0016020|GO:0009987|GO:0008152|GO:0003824|GO:0050794|GO:0043229|GO:0006807|GO:0051050|GO:0071704|GO:0044237|GO:0051641|GO:0016043|GO:0043227|GO:0009058|GO:0031224|GO:0005622|GO:1903829|GO:0012505|GO:0016740|GO:0048856|GO:0031090|GO:0060341|GO:0044255|GO:0009888|GO:0006810|GO:0051130|GO:0034641|GO:0044281|GO:0051128|GO:0043231|GO:0005737|GO:0032880|GO:0051222|GO:0045184|GO:…	developmental process|cell|membrane|cellular process|metabolic process|catalytic activity|regulation of cellular process|intracellular organelle|nitrogen compound metabolic process|positive regulation of transport|organic substance metabolic process|cellular metabolic process|cellular localization|cellular component organization|membrane-bounded organelle|biosynthetic process|intrinsic component …	K00720	ceramide glucosyltransferase[2.4.1.80]	hsa01100|hsa00600	Metabolic pathways - Homo sapiens (human)|Sphingolipid metabolism - Homo sapiens (human)	9:111896766-111935369	1514	1946	891	1027	18.6560511771572	18.9601059312261	10.6832946131107	11.4779001207704	18.8080785541916	11.0805973669405	0.763316808977211	2.26153589906351e-06	0.00030319827356883	-
ENSG00000180573	H2AC6	H2A clustered histone 6 [Source:HGNC Symbol;Acc:HGNC:4733]	GO:0032991|GO:0005623|GO:0009987|GO:0005576|GO:0008152|GO:0005488|GO:1903561|GO:0097159|GO:0009892|GO:0048523|GO:0008283|GO:0050794|GO:0043229|GO:0006807|GO:0071704|GO:0044237|GO:0000785|GO:0016043|GO:0043227|GO:0009058|GO:0032993|GO:0005622|GO:0005515|GO:0043234|GO:0019222|GO:0042127|GO:0006725|GO:1901360|GO:0003676|GO:0034641|GO:0031982|GO:0046483|GO:0043231|GO:0046983|GO:0009890|GO:0016458|GO:…	macromolecular complex|cell|cellular process|extracellular region|metabolic process|binding|extracellular vesicle|organic cyclic compound binding|negative regulation of metabolic process|negative regulation of cellular process|cell proliferation|regulation of cellular process|intracellular organelle|nitrogen compound metabolic process|organic substance metabolic process|cellular metabolic process…	K11251	histone H2A[-]	hsa05322|hsa05034|hsa04217	Systemic lupus erythematosus - Homo sapiens (human)|Alcoholism - Homo sapiens (human)|Necroptosis - Homo sapiens (human)	6:26124145-26139116	213	168	68	56	3.4775641725425	2.16874638699771	1.08029219928977	0.82924163632179	2.8231552797701	0.95476691780578	1.56408799864101	2.42776993628691e-06	0.000323666490276821	UP
ENSG00000223638	RFPL4A	ret finger protein like 4A [Source:HGNC Symbol;Acc:HGNC:16449]	GO:0005488|GO:0043167|GO:0005515|GO:0043169|GO:0046872|GO:0046914|GO:0008270	binding|ion binding|protein binding|cation binding|metal ion binding|transition metal ion binding|zinc ion binding	-	-	-	-	19:55759014-55763175	11	17	0	0	0.725132844927539	0.886081401829538	0	0	0.805607123378538	0	Inf	2.50836747311368e-06	0.000332553785435472	UP
ENSG00000261011	AL136982.4	ArfGAP with GTPase domain, ankyrin repeat and PH domain family (AGAP) pseudogene	-	-	-	-	-	-	10:87001636-87009905	13	14	0	0	0.509756441160702	0.434058057401694	0	0	0.471907249281198	0	Inf	2.57524390133464e-06	0.000339533814704143	UP
ENSG00000172667	ZMAT3	zinc finger matrin-type 3 [Source:HGNC Symbol;Acc:HGNC:29983]	GO:0040007|GO:0023052|GO:0005623|GO:0009987|GO:0050896|GO:0005488|GO:0051716|GO:0097159|GO:0050794|GO:0043229|GO:0006950|GO:0043167|GO:0043227|GO:0040008|GO:0005622|GO:0005515|GO:0006810|GO:0010941|GO:0003676|GO:0002039|GO:0033554|GO:0010942|GO:0043231|GO:0043169|GO:0045184|GO:0008104|GO:0007154|GO:0007165|GO:0008219|GO:0005730|GO:0046872|GO:0003723|GO:0015031|GO:0031981|GO:0012501|GO:0035556|GO:…	growth|signaling|cell|cellular process|response to stimulus|binding|cellular response to stimulus|organic cyclic compound binding|regulation of cellular process|intracellular organelle|response to stress|ion binding|membrane-bounded organelle|regulation of growth|intracellular|protein binding|transport|regulation of cell death|nucleic acid binding|p53 binding|cellular response to stress|positive …	K10137	zinc finger, matrin type 3[-]	hsa04115	p53 signaling pathway - Homo sapiens (human)	3:179017223-179072279	1009	1428	380	701	5.77009026769538	6.45689490862571	2.11450449708089	3.63586531518965	6.11349258816055	2.87518490613527	1.08834207514307	2.65409792108943e-06	0.000347160462993252	UP
ENSG00000187231	SESTD1	SEC14 and spectrin domain containing 1 [Source:HGNC Symbol;Acc:HGNC:18379]	GO:0032991|GO:0016020|GO:0005488|GO:0043167|GO:0008289|GO:0031224|GO:0005515|GO:0043234|GO:0043168|GO:0005543|GO:1902495|GO:0016021|GO:0035091|GO:0034702|GO:0070300|GO:0034703|GO:1901981|GO:1902936|GO:0070273|GO:0032266|GO:0034704|GO:0010314|GO:0080025|GO:0005546|GO:0043325	macromolecular complex|membrane|binding|ion binding|lipid binding|intrinsic component of membrane|protein binding|protein complex|anion binding|phospholipid binding|transmembrane transporter complex|integral component of membrane|phosphatidylinositol binding|ion channel complex|phosphatidic acid binding|cation channel complex|phosphatidylinositol phosphate binding|phosphatidylinositol bisphosphat…	-	-	-	-	2:179101692-179264790	213	292	467	510	1.0470274263008	1.13492291497015	2.23372332856466	2.27377241636079	1.09097517063547	2.25374787246272	-1.04670786183157	2.66218424102268e-06	0.000347160462993252	DOWN
ENSG00000169991	IFFO2	intermediate filament family orphan 2 [Source:HGNC Symbol;Acc:HGNC:27006]	GO:0005198|GO:0005623|GO:0043229|GO:0005622|GO:0005882|GO:0005856|GO:0045111	structural molecule activity|cell|intracellular organelle|intracellular|intermediate filament|cytoskeleton|intermediate filament cytoskeleton	-	-	-	-	1:18904281-18956686	998	1269	531	665	9.79465398293635	9.8474570909945	5.07092155531906	5.91941042157101	9.82105553696542	5.49516598844504	0.837715029054103	2.77102271482299e-06	0.000359389598187694	-
ENSG00000231023	LINC00326	long intergenic non-protein coding RNA 326 [Source:HGNC Symbol;Acc:HGNC:41926]	-	-	-	-	-	-	6:133088080-133106578	21	20	67	70	0.466872290680383	0.351556690097164	1.44937409949464	1.41145356719972	0.409214490388773	1.43041383334718	-1.80550345652121	2.83302655987653e-06	0.000365445112566992	DOWN
ENSG00000257594	GALNT4	polypeptide N-acetylgalactosaminyltransferase 4 [Source:HGNC Symbol;Acc:HGNC:4126]	GO:0005623|GO:0016020|GO:0009987|GO:0005576|GO:0008152|GO:0005488|GO:0003824|GO:1903561|GO:0043229|GO:0071704|GO:0043167|GO:0044237|GO:0030246|GO:0043227|GO:0009058|GO:0031224|GO:0005622|GO:0012505|GO:0016740|GO:0031090|GO:0006486|GO:0031982|GO:0043231|GO:0043169|GO:0005737|GO:0005975|GO:0070062|GO:0016757|GO:0016021|GO:0044249|GO:0019538|GO:0005794|GO:0034645|GO:0046872|GO:0043412|GO:0008194|GO:…	cell|membrane|cellular process|extracellular region|metabolic process|binding|catalytic activity|extracellular vesicle|intracellular organelle|organic substance metabolic process|ion binding|cellular metabolic process|carbohydrate binding|membrane-bounded organelle|biosynthetic process|intrinsic component of membrane|intracellular|endomembrane system|transferase activity|organelle membrane|protei…	K00710	polypeptide N-acetylgalactosaminyltransferase[2.4.1.41]	hsa01100|hsa00512	Metabolic pathways - Homo sapiens (human)|Mucin type O-glycan biosynthesis - Homo sapiens (human)	12:89519408-89524806	16	86	216	227	0.202191859537164	0.859324729596989	2.65608420638809	2.60183659218488	0.530758294567077	2.62896039928648	-2.30836549290768	2.86394872628296e-06	0.000367447701096863	DOWN
ENSG00000224597	SVIL-AS1	SVIL antisense RNA 1 [Source:HGNC Symbol;Acc:HGNC:51219]	-	-	-	-	-	-	10:29409402-29487745	106	160	271	301	0.921308710073451	1.09956644502086	2.29193359294836	2.37281081286895	1.01043757754716	2.33237220290865	-1.20681783584119	3.00643038884774e-06	0.000383665533686965	DOWN
ENSG00000141293	SKAP1	src kinase associated phosphoprotein 1 [Source:HGNC Symbol;Acc:HGNC:15605]	GO:0032991|GO:0002376|GO:0023052|GO:0005623|GO:0016020|GO:0009987|GO:0008152|GO:0030054|GO:0050896|GO:0005488|GO:0060090|GO:0051716|GO:0044877|GO:0050794|GO:0043229|GO:0006807|GO:0071704|GO:0006955|GO:0044237|GO:0051641|GO:0023051|GO:0005911|GO:0016043|GO:0007155|GO:0043227|GO:0071944|GO:0009893|GO:0009058|GO:0002684|GO:0005622|GO:0002682|GO:0005515|GO:0005886|GO:0043234|GO:0019222|GO:0035591|GO:…	macromolecular complex|immune system process|signaling|cell|membrane|cellular process|metabolic process|cell junction|response to stimulus|binding|binding, bridging|cellular response to stimulus|macromolecular complex binding|regulation of cellular process|intracellular organelle|nitrogen compound metabolic process|organic substance metabolic process|immune response|cellular metabolic process|cel…	K17699	src kinase associated phosphoprotein 1[-]	hsa04015	Rap1 signaling pathway - Homo sapiens (human)	17:48133440-48430275	291	340	137	143	4.26888796447491	3.94370663974451	1.95558384905322	1.90263241935275	4.10629730210971	1.92910813420298	1.08990407005877	3.07051983268629e-06	0.000387697805752517	UP
ENSG00000198431	TXNRD1	thioredoxin reductase 1 [Source:HGNC Symbol;Acc:HGNC:12437]	GO:0016209|GO:0032502|GO:0009055|GO:0023052|GO:0005623|GO:0009987|GO:0005576|GO:0008152|GO:0050896|GO:0005488|GO:0003824|GO:0036094|GO:1903561|GO:0051716|GO:0097159|GO:0008283|GO:0016491|GO:0050794|GO:0043229|GO:0006807|GO:0006950|GO:0071704|GO:0043167|GO:0044237|GO:0009653|GO:0043227|GO:0048037|GO:0004791|GO:0009058|GO:0005622|GO:0005515|GO:0048856|GO:0048646|GO:0044255|GO:0098869|GO:0006725|GO:…	antioxidant activity|developmental process|electron carrier activity|signaling|cell|cellular process|extracellular region|metabolic process|response to stimulus|binding|catalytic activity|small molecule binding|extracellular vesicle|cellular response to stimulus|organic cyclic compound binding|cell proliferation|oxidoreductase activity|regulation of cellular process|intracellular organelle|nitrog…	K22182	thioredoxin reductase (NADPH)[1.8.1.9]	hsa05200|hsa05225|hsa00450	Pathways in cancer - Homo sapiens (human)|Hepatocellular carcinoma - Homo sapiens (human)|Selenocompound metabolism - Homo sapiens (human)	12:104215779-104350305	17177	23261	11017	12282	64.5996906310203	69.1696498347255	40.3162713697852	41.8938596991952	66.8846702328729	41.1050655344902	0.702359393657379	3.06530824401506e-06	0.000387697805752517	-
ENSG00000138413	IDH1	isocitrate dehydrogenase (NADP(+)) 1 [Source:HGNC Symbol;Acc:HGNC:5382]	GO:0032502|GO:0000003|GO:0005623|GO:0009987|GO:0005576|GO:0022414|GO:0008152|GO:0050896|GO:0005488|GO:0003824|GO:0036094|GO:1903561|GO:0097159|GO:0016491|GO:0050794|GO:0043229|GO:0006807|GO:0006950|GO:0044702|GO:0071704|GO:0009056|GO:0043167|GO:0044237|GO:0003006|GO:0043227|GO:0048037|GO:0009058|GO:0005622|GO:0005515|GO:0048856|GO:0019222|GO:0042802|GO:0045137|GO:0006575|GO:0044262|GO:0006081|GO:…	developmental process|reproduction|cell|cellular process|extracellular region|reproductive process|metabolic process|response to stimulus|binding|catalytic activity|small molecule binding|extracellular vesicle|organic cyclic compound binding|oxidoreductase activity|regulation of cellular process|intracellular organelle|nitrogen compound metabolic process|response to stress|single organism reprodu…	K00031	isocitrate dehydrogenase[1.1.1.42]	hsa01100|hsa01200|hsa04146|hsa01230|hsa05230|hsa00480|hsa00020|hsa01210	Metabolic pathways - Homo sapiens (human)|Carbon metabolism - Homo sapiens (human)|Peroxisome - Homo sapiens (human)|Biosynthesis of amino acids - Homo sapiens (human)|Central carbon metabolism in cancer - Homo sapiens (human)|Glutathione metabolism - Homo sapiens (human)|Citrate cycle (TCA cycle) - Homo sapiens (human)|2-Oxocarboxylic acid metabolism - Homo sapiens (human)	2:208236227-208266074	1517	1998	2863	2920	11.9934198157521	12.4898439561749	22.0248385984841	20.9381617636811	12.2416318859635	21.4815001810826	-0.811298857720517	3.89931548226587e-06	0.000489754024572593	-
ENSG00000117318	ID3	inhibitor of DNA binding 3, HLH protein [Source:HGNC Symbol;Acc:HGNC:5362]	GO:0032502|GO:0005623|GO:0048511|GO:0009987|GO:0008152|GO:0050896|GO:0001071|GO:0005488|GO:0000988|GO:0036094|GO:0051716|GO:0097159|GO:0009892|GO:0003700|GO:0048523|GO:0050794|GO:0043229|GO:0006807|GO:0006950|GO:0007623|GO:0071704|GO:0043167|GO:0044237|GO:0000989|GO:0009653|GO:0043227|GO:0008289|GO:0009058|GO:0050793|GO:0005622|GO:0005515|GO:0048856|GO:0019222|GO:0007507|GO:0051726|GO:0007049|GO:…	developmental process|cell|rhythmic process|cellular process|metabolic process|response to stimulus|nucleic acid binding transcription factor activity|binding|transcription factor activity, protein binding|small molecule binding|cellular response to stimulus|organic cyclic compound binding|negative regulation of metabolic process|transcription factor activity, sequence-specific DNA binding|negati…	K17694	DNA-binding protein inhibitor ID3[-]	hsa04550|hsa04350	Signaling pathways regulating pluripotency of stem cells - Homo sapiens (human)|TGF-beta signaling pathway - Homo sapiens (human)	1:23557918-23559794	769	1048	1475	1558	18.9689024249319	20.4400288130257	35.403147151396	34.8563209748219	19.7044656189788	35.1297340631089	-0.834170030786907	4.05601019293877e-06	0.00050505288965895	-
ENSG00000158985	CDC42SE2	CDC42 small effector 2 [Source:HGNC Symbol;Acc:HGNC:18547]	GO:0032502|GO:0005198|GO:0023052|GO:0005623|GO:0016020|GO:0009987|GO:0005576|GO:0050896|GO:0005488|GO:1903561|GO:0051716|GO:0042995|GO:0050794|GO:0043229|GO:0023051|GO:0009653|GO:0016043|GO:0043227|GO:0071944|GO:0050793|GO:0005622|GO:0005515|GO:0005886|GO:0048856|GO:0008360|GO:0006810|GO:0031982|GO:0051128|GO:0005737|GO:0009966|GO:0001891|GO:0010646|GO:0007154|GO:0007165|GO:0070062|GO:0048869|GO:…	developmental process|structural molecule activity|signaling|cell|membrane|cellular process|extracellular region|response to stimulus|binding|extracellular vesicle|cellular response to stimulus|cell projection|regulation of cellular process|intracellular organelle|regulation of signaling|anatomical structure morphogenesis|cellular component organization|membrane-bounded organelle|cell periphery|r…	-	-	-	-	5:131245493-131398447	892	530	238	296	4.10662355703758	1.92930002094763	1.06618219593195	1.23597428085609	3.01796178899261	1.15107823839402	1.39058864344362	4.06767041335994e-06	0.00050505288965895	UP
ENSG00000177556	ATOX1	antioxidant 1 copper chaperone [Source:HGNC Symbol;Acc:HGNC:798]	GO:0016530|GO:0005215|GO:0005623|GO:0009987|GO:0050896|GO:0005488|GO:0016531|GO:0022857|GO:0006950|GO:0043167|GO:0051641|GO:0005622|GO:0005515|GO:0006810|GO:0032767|GO:0043169|GO:0005737|GO:0042592|GO:0019725|GO:0022891|GO:0006979|GO:0055085|GO:0051649|GO:0005829|GO:0046872|GO:0048878|GO:0046907|GO:0006811|GO:0055082|GO:0015075|GO:0000302|GO:0034220|GO:0015680|GO:0098655|GO:0006812|GO:0046914|GO:…	metallochaperone activity|transporter activity|cell|cellular process|response to stimulus|binding|copper chaperone activity|transmembrane transporter activity|response to stress|ion binding|cellular localization|intracellular|protein binding|transport|copper-dependent protein binding|cation binding|cytoplasm|homeostatic process|cellular homeostasis|substrate-specific transmembrane transporter act…	K07213	copper chaperone[-]	hsa04978	Mineral absorption - Homo sapiens (human)	5:151742316-151772532	464	533	226	259	4.83257762907451	4.38926263798786	2.29035222065601	2.44657522246676	4.61092013353119	2.36846372156139	0.961103102905281	4.0846131287369e-06	0.00050505288965895	-
ENSG00000106524	ANKMY2	ankyrin repeat and MYND domain containing 2 [Source:HGNC Symbol;Acc:HGNC:25370]	GO:0005623|GO:0005488|GO:0042995|GO:0043167|GO:0005515|GO:0005929|GO:0043169|GO:0046872	cell|binding|cell projection|ion binding|protein binding|cilium|cation binding|metal ion binding	-	-	-	-	7:16599776-16645817	449	507	784	925	5.87548448932257	5.24577399262006	9.98267704114535	10.9783491116768	5.56062924097131	10.4805130764111	-0.914389293425123	4.15925358467399e-06	0.000511631069817835	-
ENSG00000120738	EGR1	early growth response 1 [Source:HGNC Symbol;Acc:HGNC:3238]	GO:0032502|GO:0002376|GO:0023052|GO:0005623|GO:0009987|GO:0008152|GO:0050896|GO:0001071|GO:0005488|GO:0051716|GO:0097159|GO:0009892|GO:0003700|GO:0048523|GO:0008283|GO:0050794|GO:0045321|GO:0043229|GO:0006807|GO:0006950|GO:0071704|GO:0043167|GO:0006955|GO:0009628|GO:0044237|GO:0023051|GO:0007155|GO:0043227|GO:0023057|GO:0009893|GO:0009058|GO:0050793|GO:0005622|GO:0002520|GO:0005515|GO:0048856|GO:…	developmental process|immune system process|signaling|cell|cellular process|metabolic process|response to stimulus|nucleic acid binding transcription factor activity|binding|cellular response to stimulus|organic cyclic compound binding|negative regulation of metabolic process|transcription factor activity, sequence-specific DNA binding|negative regulation of cellular process|cell proliferation|re…	K09203	early growth response protein 1[-]	hsa05166|hsa04371|hsa04928|hsa04933|hsa04912|hsa05020	Human T-cell leukemia virus 1 infection - Homo sapiens (human)|Apelin signaling pathway - Homo sapiens (human)|Parathyroid hormone synthesis, secretion and action - Homo sapiens (human)|AGE-RAGE signaling pathway in diabetic complications - Homo sapiens (human)|GnRH signaling pathway - Homo sapiens (human)|Prion diseases - Homo sapiens (human)	5:138465490-138469315	1813	2199	1136	1107	39.419696667677	37.8045977882874	24.0340850619774	21.8303811484734	38.6121472279822	22.9322331052254	0.751677935863111	4.32279938723709e-06	0.000529021972189876	-
ENSG00000171346	KRT15	keratin 15 [Source:HGNC Symbol;Acc:HGNC:6421]	GO:0032502|GO:0005198|GO:0005623|GO:0009987|GO:0005576|GO:0008152|GO:0050896|GO:0005488|GO:1903561|GO:0005200|GO:0051716|GO:0043229|GO:0006950|GO:0009056|GO:0006914|GO:0016043|GO:0043227|GO:0005622|GO:0005515|GO:0048856|GO:0009888|GO:0031982|GO:0033554|GO:0005882|GO:0043231|GO:0097110|GO:0000422|GO:0070062|GO:0016236|GO:0006996|GO:1903008|GO:0000423|GO:0007005|GO:0060429|GO:0005856|GO:0005634|GO:…	developmental process|structural molecule activity|cell|cellular process|extracellular region|metabolic process|response to stimulus|binding|extracellular vesicle|structural constituent of cytoskeleton|cellular response to stimulus|intracellular organelle|response to stress|catabolic process|autophagy|cellular component organization|membrane-bounded organelle|intracellular|protein binding|anatomi…	K07604	type I keratin, acidic[-]	hsa04915	Estrogen signaling pathway - Homo sapiens (human)	17:41513743-41522529	587	615	307	257	2.8250259614871	2.34025642874683	1.43765955595867	1.12179795659049	2.58264119511696	1.27972875627458	1.01300916703689	4.43543768619529e-06	0.00054003716807839	UP
ENSG00000138678	GPAT3	glycerol-3-phosphate acyltransferase 3 [Source:HGNC Symbol;Acc:HGNC:28157]	GO:0023052|GO:0005623|GO:0016020|GO:0009987|GO:0008152|GO:0050896|GO:0003824|GO:0051716|GO:0050794|GO:0043229|GO:0042175|GO:0071704|GO:0044237|GO:0023051|GO:0043227|GO:0009058|GO:0031224|GO:0005622|GO:0005789|GO:0012505|GO:0016740|GO:0031090|GO:0044255|GO:0044281|GO:0019637|GO:0043231|GO:0016746|GO:0005737|GO:0009966|GO:0010646|GO:0007154|GO:0006629|GO:0007165|GO:0005783|GO:0016021|GO:0044249|GO:…	signaling|cell|membrane|cellular process|metabolic process|response to stimulus|catalytic activity|cellular response to stimulus|regulation of cellular process|intracellular organelle|nuclear outer membrane-endoplasmic reticulum membrane network|organic substance metabolic process|cellular metabolic process|regulation of signaling|membrane-bounded organelle|biosynthetic process|intrinsic componen…	K13506	glycerol-3-phosphate O-acyltransferase 3/4[2.3.1.15]	hsa01100|hsa00564|hsa00561	Metabolic pathways - Homo sapiens (human)|Glycerophospholipid metabolism - Homo sapiens (human)|Glycerolipid metabolism - Homo sapiens (human)	4:83535914-83605875	1043	1235	576	657	12.0207355154715	11.2542792558795	6.45956553373399	6.86768138937329	11.6375073856755	6.66362346155364	0.804403296998494	4.47562018915409e-06	0.000542163452761285	-
ENSG00000142910	TINAGL1	tubulointerstitial nephritis antigen like 1 [Source:HGNC Symbol;Acc:HGNC:19168]	GO:0031012|GO:0002376|GO:0005198|GO:0005623|GO:0005576|GO:0008152|GO:0050896|GO:0005488|GO:0003824|GO:1903561|GO:0004872|GO:0005201|GO:0050840|GO:0071704|GO:0006955|GO:0051641|GO:0030246|GO:0007155|GO:0043227|GO:0016787|GO:0005615|GO:0005622|GO:0005515|GO:0006810|GO:0031982|GO:0008233|GO:0005737|GO:0043236|GO:0070062|GO:0051649|GO:0030247|GO:0019538|GO:0038024|GO:0016192|GO:0046907|GO:0006508|GO:…	extracellular matrix|immune system process|structural molecule activity|cell|extracellular region|metabolic process|response to stimulus|binding|catalytic activity|extracellular vesicle|receptor activity|extracellular matrix structural constituent|extracellular matrix binding|organic substance metabolic process|immune response|cellular localization|carbohydrate binding|cell adhesion|membrane-boun…	-	-	-	-	1:31576485-31587686	1223	1555	774	762	7.22646206331916	7.2649679825366	4.45014110377619	4.0836871838963	7.24571502292788	4.26691414383625	0.763934983265264	4.72812003562887e-06	0.000569857861263875	-
ENSG00000134242	PTPN22	protein tyrosine phosphatase non-receptor type 22 [Source:HGNC Symbol;Acc:HGNC:9652]	GO:0040011|GO:0032502|GO:0002376|GO:0023052|GO:0005623|GO:0016020|GO:0009987|GO:0008152|GO:0050896|GO:0005488|GO:0003824|GO:0051716|GO:0002683|GO:0009892|GO:0048523|GO:0008283|GO:0050794|GO:0045321|GO:0040012|GO:0043229|GO:0051050|GO:0006950|GO:0071704|GO:0050900|GO:0009056|GO:0006955|GO:0051051|GO:0044237|GO:0051641|GO:0006914|GO:0048870|GO:0023051|GO:0051707|GO:0007155|GO:0043227|GO:0071944|GO:…	locomotion|developmental process|immune system process|signaling|cell|membrane|cellular process|metabolic process|response to stimulus|binding|catalytic activity|cellular response to stimulus|negative regulation of immune system process|negative regulation of metabolic process|negative regulation of cellular process|cell proliferation|regulation of cellular process|leukocyte activation|regulation…	-	-	-	-	1:113813811-113871759	17	23	0	3	0.131852180727391	0.141050315521073	0	0.0211028062905225	0.136451248124232	0.0105514031452613	3.69287882197445	4.81514678296377e-06	0.000577430466475615	UP
ENSG00000120727	PAIP2	poly(A) binding protein interacting protein 2 [Source:HGNC Symbol;Acc:HGNC:17970]	GO:0000003|GO:0007610|GO:0023052|GO:0005623|GO:0045182|GO:0009987|GO:0022414|GO:0008152|GO:0005488|GO:0097159|GO:0009892|GO:0048523|GO:0050794|GO:0006807|GO:0044702|GO:0071704|GO:0019953|GO:0044237|GO:0023051|GO:0044708|GO:0032504|GO:0009058|GO:0005622|GO:0005515|GO:0030371|GO:0048609|GO:0019222|GO:0050804|GO:0003676|GO:0050877|GO:0034641|GO:0050806|GO:0050803|GO:0006413|GO:0005737|GO:0007267|GO:…	reproduction|behavior|signaling|cell|translation regulator activity|cellular process|reproductive process|metabolic process|binding|organic cyclic compound binding|negative regulation of metabolic process|negative regulation of cellular process|regulation of cellular process|nitrogen compound metabolic process|single organism reproductive process|organic substance metabolic process|sexual reprodu…	-	-	-	-	5:139341587-139369720	1257	1382	2208	2233	14.2370001423553	12.3764330704269	24.3341552119637	22.9387744263923	13.3067166063911	23.636464819178	-0.828859641038778	4.86974995770035e-06	0.000579247721118955	-
ENSG00000271303	SRXN1	sulfiredoxin 1 [Source:HGNC Symbol;Acc:HGNC:16132]	GO:0016209|GO:0005623|GO:0009987|GO:0008152|GO:0050896|GO:0005488|GO:0003824|GO:0036094|GO:0097159|GO:0016491|GO:0006950|GO:0043167|GO:0032542|GO:0005622|GO:0098869|GO:0043168|GO:0001882|GO:0005737|GO:0016667|GO:0006979|GO:0000166|GO:0055114|GO:0009636|GO:0005829|GO:0035639|GO:0001883|GO:0032549|GO:0017076|GO:0005524|GO:0030554	antioxidant activity|cell|cellular process|metabolic process|response to stimulus|binding|catalytic activity|small molecule binding|organic cyclic compound binding|oxidoreductase activity|response to stress|ion binding|sulfiredoxin activity|intracellular|cellular oxidant detoxification|anion binding|nucleoside binding|cytoplasm|oxidoreductase activity, acting on a sulfur group of donors|response …	-	-	-	-	20:646615-653370	4307	5329	2593	3006	108.918393099476	106.55556928475	63.806186208212	68.9466829829999	107.736981192113	66.376434595606	0.698770503932466	4.87884646098348e-06	0.000579247721118955	-
ENSG00000120279	MYCT1	MYC target 1 [Source:HGNC Symbol;Acc:HGNC:23172]	GO:0005623|GO:0016020|GO:0043229|GO:0043227|GO:0031224|GO:0005622|GO:0043231|GO:0016021|GO:0005634	cell|membrane|intracellular organelle|membrane-bounded organelle|intrinsic component of membrane|intracellular|intracellular membrane-bounded organelle|integral component of membrane|nucleus	-	-	-	-	6:152697895-152724567	16	15	0	1	0.17770370334383	0.13173124984359	0	0.0100694668958886	0.15471747659371	0.0050347334479443	4.94157695969449	5.10309502699568e-06	0.000599902757262191	UP
ENSG00000273079	GRIN2B	glutamate ionotropic receptor NMDA type subunit 2B [Source:HGNC Symbol;Acc:HGNC:4586]	GO:0040011|GO:0032502|GO:0032991|GO:0004871|GO:0005215|GO:0002376|GO:0045202|GO:0007610|GO:0023052|GO:0005623|GO:0016020|GO:0009987|GO:0008152|GO:0030054|GO:0050896|GO:0005488|GO:0036094|GO:0051716|GO:0042995|GO:0004872|GO:0022857|GO:0050794|GO:0006950|GO:0071704|GO:0043167|GO:0006955|GO:0009986|GO:0044237|GO:0038023|GO:0023051|GO:0009653|GO:0016043|GO:0044708|GO:0071944|GO:0009605|GO:0009893|GO:…	locomotion|developmental process|macromolecular complex|signal transducer activity|transporter activity|immune system process|synapse|behavior|signaling|cell|membrane|cellular process|metabolic process|cell junction|response to stimulus|binding|small molecule binding|cellular response to stimulus|cell projection|receptor activity|transmembrane transporter activity|regulation of cellular process|r…	K05210	glutamate receptor ionotropic, NMDA 2B[-]	hsa04080|hsa04014|hsa05322|hsa04024|hsa05016|hsa04015|hsa05010|hsa05034|hsa04728|hsa04724|hsa04713|hsa05031|hsa04720|hsa05014|hsa05030|hsa05033	Neuroactive ligand-receptor interaction - Homo sapiens (human)|Ras signaling pathway - Homo sapiens (human)|Systemic lupus erythematosus - Homo sapiens (human)|cAMP signaling pathway - Homo sapiens (human)|Huntington disease - Homo sapiens (human)|Rap1 signaling pathway - Homo sapiens (human)|Alzheimer disease - Homo sapiens (human)|Alcoholism - Homo sapiens (human)|Dopaminergic synapse - Homo sa…	12:13537337-13981957	102	143	263	261	0.210538373856825	0.23338382521616	0.528226598311358	0.488618936142066	0.221961099536493	0.508422767226712	-1.19572178098149	5.08256304943798e-06	0.000599902757262191	DOWN
ENSG00000101493	ZNF516	zinc finger protein 516 [Source:HGNC Symbol;Acc:HGNC:28990]	GO:0032502|GO:0023052|GO:0005623|GO:0009987|GO:0008152|GO:0050896|GO:0001071|GO:0005488|GO:0051716|GO:0097159|GO:0003700|GO:0050794|GO:0043229|GO:0006807|GO:0006950|GO:0071704|GO:0043167|GO:0009628|GO:0044237|GO:0043227|GO:0009893|GO:0009058|GO:0005622|GO:0005515|GO:0048856|GO:0019222|GO:0006725|GO:0009888|GO:1901360|GO:0007275|GO:0003676|GO:0048513|GO:0034641|GO:0031325|GO:0046483|GO:0043231|GO:…	developmental process|signaling|cell|cellular process|metabolic process|response to stimulus|nucleic acid binding transcription factor activity|binding|cellular response to stimulus|organic cyclic compound binding|transcription factor activity, sequence-specific DNA binding|regulation of cellular process|intracellular organelle|nitrogen compound metabolic process|response to stress|organic substa…	K22411	zinc finger protein 516[-]	hsa04714	Thermogenesis - Homo sapiens (human)	18:76358190-76495190	541	524	261	234	3.115183012032	2.38573380440666	1.46238331820545	1.2220824770211	2.75045840821933	1.34223289761327	1.03503706448943	5.61122407119298e-06	0.000656403192328182	UP
ENSG00000251493	FOXD1	forkhead box D1 [Source:HGNC Symbol;Acc:HGNC:3802]	GO:0040011|GO:0032502|GO:0023052|GO:0005623|GO:0009987|GO:0008152|GO:0050896|GO:0001071|GO:0005488|GO:0051716|GO:0097159|GO:0009892|GO:0003700|GO:0048523|GO:0050794|GO:0043229|GO:0006807|GO:0071704|GO:0044237|GO:0023051|GO:0009653|GO:0016043|GO:0043227|GO:0009605|GO:0009893|GO:0009058|GO:0050793|GO:0005622|GO:0048856|GO:0048646|GO:0019222|GO:0006935|GO:0035239|GO:0006725|GO:0001822|GO:0009888|GO:…	locomotion|developmental process|signaling|cell|cellular process|metabolic process|response to stimulus|nucleic acid binding transcription factor activity|binding|cellular response to stimulus|organic cyclic compound binding|negative regulation of metabolic process|transcription factor activity, sequence-specific DNA binding|negative regulation of cellular process|regulation of cellular process|i…	-	-	-	-	5:73444827-73448362	322	354	157	149	8.74240815485603	7.59945905345431	4.14771906741065	3.66911951364842	8.17093360415517	3.90841929052953	1.06391568273736	5.90064326996056e-06	0.000686892443874824	UP
ENSG00000282458	WASH5P	WASP family homolog 5, pseudogene [Source:HGNC Symbol;Acc:HGNC:33884]	-	-	-	-	-	-	19:60951-71626	41	43	123	104	0.303076092738731	0.251326880557646	0.884718035318198	0.697262640379825	0.277201486648188	0.790990337849012	-1.51272507715782	5.95841148319891e-06	0.000690250153568246	DOWN
ENSG00000138771	SHROOM3	shroom family member 3 [Source:HGNC Symbol;Acc:HGNC:30422]	GO:0032502|GO:0005623|GO:0016020|GO:0009987|GO:0030054|GO:0050896|GO:0005488|GO:0051716|GO:0044877|GO:0043229|GO:0045177|GO:0005911|GO:0009653|GO:0016043|GO:0043473|GO:0071944|GO:0009605|GO:0005622|GO:0005515|GO:0005886|GO:0048856|GO:0016324|GO:0007275|GO:0005874|GO:0005912|GO:0005737|GO:0007389|GO:0043482|GO:0032403|GO:0033059|GO:0008104|GO:0008092|GO:0048869|GO:0043296|GO:0000902|GO:0008105|GO:…	developmental process|cell|membrane|cellular process|cell junction|response to stimulus|binding|cellular response to stimulus|macromolecular complex binding|intracellular organelle|apical part of cell|cell-cell junction|anatomical structure morphogenesis|cellular component organization|pigmentation|cell periphery|response to external stimulus|intracellular|protein binding|plasma membrane|anatomic…	-	-	-	-	4:76435100-76783253	1131	1335	637	732	4.32186245912021	4.03360898514588	2.36854432054646	2.53698408633771	4.17773572213305	2.45276420344209	0.768312685337692	6.13977713025453e-06	0.000707824354765189	-
ENSG00000198074	AKR1B10	aldo-keto reductase family 1 member B10 [Source:HGNC Symbol;Acc:HGNC:382]	GO:0023052|GO:0005623|GO:0009987|GO:0005576|GO:0008152|GO:0050896|GO:0005488|GO:0003824|GO:1903561|GO:0051716|GO:0051606|GO:0016491|GO:0050794|GO:0043229|GO:0006807|GO:0071704|GO:0009056|GO:0009628|GO:0044237|GO:0043227|GO:0009605|GO:0005622|GO:0005515|GO:0006081|GO:0044255|GO:0009314|GO:1901360|GO:0045550|GO:0044281|GO:0031982|GO:0016614|GO:0009582|GO:0043231|GO:0005737|GO:0016903|GO:0030638|GO:…	signaling|cell|cellular process|extracellular region|metabolic process|response to stimulus|binding|catalytic activity|extracellular vesicle|cellular response to stimulus|detection of stimulus|oxidoreductase activity|regulation of cellular process|intracellular organelle|nitrogen compound metabolic process|organic substance metabolic process|catabolic process|response to abiotic stimulus|cellular…	K00011	aldehyde reductase[1.1.1.21]	hsa01100|hsa00561|hsa00040|hsa00051|hsa00052|hsa00790	Metabolic pathways - Homo sapiens (human)|Glycerolipid metabolism - Homo sapiens (human)|Pentose and glucuronate interconversions - Homo sapiens (human)|Fructose and mannose metabolism - Homo sapiens (human)|Galactose metabolism - Homo sapiens (human)|Folate biosynthesis - Homo sapiens (human)	7:134527592-134541408	33	58	6	13	0.93077200640761	1.29349821221011	0.164664951838307	0.332572742623294	1.11213510930886	0.248618847230801	2.16132449347203	6.19129773589428e-06	0.000710332351775871	UP
ENSG00000167487	KLHL26	kelch like family member 26 [Source:HGNC Symbol;Acc:HGNC:25623]	GO:0032991|GO:0005623|GO:0009987|GO:0008152|GO:0005488|GO:0003824|GO:0071704|GO:0044237|GO:0005622|GO:0005515|GO:0043234|GO:0016740|GO:0019787|GO:0000151|GO:0019538|GO:0043412|GO:0004842|GO:0031461|GO:0036211|GO:1990234|GO:0044267|GO:0006464|GO:0031463|GO:0032446|GO:0016567	macromolecular complex|cell|cellular process|metabolic process|binding|catalytic activity|organic substance metabolic process|cellular metabolic process|intracellular|protein binding|protein complex|transferase activity|ubiquitin-like protein transferase activity|ubiquitin ligase complex|protein metabolic process|macromolecule modification|ubiquitin-protein transferase activity|cullin-RING ubiqui…	-	-	-	-	19:18636965-18671714	42	163	314	354	0.436494480560608	1.33944992188034	3.17539010400699	3.33683538343828	0.887972201220474	3.25611274372263	-1.87456423663655	6.41378336019642e-06	0.000732337445491518	DOWN
ENSG00000038427	VCAN	versican [Source:HGNC Symbol;Acc:HGNC:2464]	GO:0040011|GO:0032502|GO:0031012|GO:0005623|GO:0016020|GO:0009987|GO:0005576|GO:0008152|GO:0005488|GO:0043229|GO:0005578|GO:0006807|GO:0071704|GO:0009056|GO:0043167|GO:0044237|GO:0048870|GO:0016043|GO:0030246|GO:0007155|GO:0043227|GO:0009058|GO:0005615|GO:0005622|GO:0005515|GO:0012505|GO:0048856|GO:0006082|GO:0007275|GO:0043062|GO:0044281|GO:0043231|GO:0043169|GO:0005737|GO:0005975|GO:0006928|GO:…	locomotion|developmental process|extracellular matrix|cell|membrane|cellular process|extracellular region|metabolic process|binding|intracellular organelle|proteinaceous extracellular matrix|nitrogen compound metabolic process|organic substance metabolic process|catabolic process|ion binding|cellular metabolic process|cell motility|cellular component organization|carbohydrate binding|cell adhesio…	K06793	versican core protein[-]	hsa04514	Cell adhesion molecules (CAMs) - Homo sapiens (human)	5:83471465-83582303	1849	2602	1164	1343	4.47882995238016	4.98355312753467	2.74356179062038	2.95054158356998	4.73119153995741	2.84705168709518	0.732734883954797	6.52809773309709e-06	0.000741840591917281	-
ENSG00000102897	LYRM1	LYR motif containing 1 [Source:HGNC Symbol;Acc:HGNC:25074]	GO:0005623|GO:0005576|GO:0043229|GO:0045171|GO:0043227|GO:0005622|GO:0043231|GO:0031981|GO:0005654|GO:0005634	cell|extracellular region|intracellular organelle|intercellular bridge|membrane-bounded organelle|intracellular|intracellular membrane-bounded organelle|nuclear lumen|nucleoplasm|nucleus	-	-	-	-	16:20899868-20925006	285	361	558	616	2.70711496358262	2.71127260354589	5.15739672769238	5.30690240311705	2.70919378356426	5.23214956540471	-0.949540191570354	6.6739082283387e-06	0.000754815857635426	-
ENSG00000171552	BCL2L1	BCL2 like 1 [Source:HGNC Symbol;Acc:HGNC:992]	GO:0032502|GO:0040007|GO:0032991|GO:0000003|GO:0002376|GO:0045202|GO:0023052|GO:0005623|GO:0048511|GO:0016020|GO:0009987|GO:0022414|GO:0008152|GO:0030054|GO:0050896|GO:0005488|GO:0051716|GO:0030672|GO:0008021|GO:0009892|GO:0048523|GO:0008283|GO:0050794|GO:0043229|GO:0006950|GO:0044702|GO:0009056|GO:0006955|GO:0009628|GO:0042698|GO:0019953|GO:0044237|GO:0051641|GO:0006914|GO:0003006|GO:0023051|GO:…	developmental process|growth|macromolecular complex|reproduction|immune system process|synapse|signaling|cell|rhythmic process|membrane|cellular process|reproductive process|metabolic process|cell junction|response to stimulus|binding|cellular response to stimulus|synaptic vesicle membrane|synaptic vesicle|negative regulation of metabolic process|negative regulation of cellular process|cell proli…	K04570	Bcl-2-like 1 (apoptosis regulator Bcl-X)[-]	hsa05200|hsa04151|hsa05166|hsa05170|hsa04014|hsa04621|hsa05145|hsa05202|hsa05225|hsa04630|hsa04210|hsa04140|hsa04064|hsa05222|hsa01521|hsa05220|hsa05212|hsa01524|hsa04115|hsa04137|hsa05014|hsa04215	Pathways in cancer - Homo sapiens (human)|PI3K-Akt signaling pathway - Homo sapiens (human)|Human T-cell leukemia virus 1 infection - Homo sapiens (human)|Human immunodeficiency virus 1 infection - Homo sapiens (human)|Ras signaling pathway - Homo sapiens (human)|NOD-like receptor signaling pathway - Homo sapiens (human)|Toxoplasmosis - Homo sapiens (human)|Transcriptional misregulation in cancer…	20:31664452-31723989	4760	5790	2772	3384	46.0143848308237	44.2557030711955	26.0743633055229	29.669832425251	45.1350439510096	27.8720978653869	0.69542641754717	6.79220119456174e-06	0.000764571175976515	-
ENSG00000196378	ZNF34	zinc finger protein 34 [Source:HGNC Symbol;Acc:HGNC:13098]	GO:0005623|GO:0009987|GO:0008152|GO:0005488|GO:0097159|GO:0050794|GO:0043229|GO:0006807|GO:0071704|GO:0043167|GO:0044237|GO:0043227|GO:0009058|GO:0005622|GO:0005515|GO:0019222|GO:0006725|GO:1901360|GO:0003676|GO:0034641|GO:0046483|GO:0043231|GO:0043169|GO:0006139|GO:0044249|GO:0031323|GO:0003677|GO:0010468|GO:0034645|GO:0046872|GO:0051252|GO:0010467|GO:0009059|GO:0016070|GO:0005634|GO:0032774|GO:…	cell|cellular process|metabolic process|binding|organic cyclic compound binding|regulation of cellular process|intracellular organelle|nitrogen compound metabolic process|organic substance metabolic process|ion binding|cellular metabolic process|membrane-bounded organelle|biosynthetic process|intracellular|protein binding|regulation of metabolic process|cellular aromatic compound metabolic proces…	-	-	-	-	8:144773114-144787345	70	115	32	25	0.952913486280777	1.23782527988074	0.423872021438578	0.30867099205041	1.09536938308076	0.366271506744494	1.58043208158692	6.8311088557396e-06	0.000765340759311595	UP
ENSG00000139291	TMEM19	transmembrane protein 19 [Source:HGNC Symbol;Acc:HGNC:25605]	GO:0016020|GO:0005488|GO:0031224|GO:0005515|GO:0016021	membrane|binding|intrinsic component of membrane|protein binding|integral component of membrane	-	-	-	-	12:71686087-71705046	141	213	394	338	1.16623524920551	1.39300113403212	3.17100571834545	2.53560303563206	1.27961819161881	2.85330437698875	-1.15692024729518	7.01655613735389e-06	0.000782444372251464	DOWN
ENSG00000244694	PTCHD4	patched domain containing 4 [Source:HGNC Symbol;Acc:HGNC:21345]	GO:0004871|GO:0023052|GO:0016020|GO:0009987|GO:0050896|GO:0051716|GO:0004872|GO:0050794|GO:0038023|GO:0031224|GO:0004888|GO:0007154|GO:0007165|GO:0016021|GO:0008158	signal transducer activity|signaling|membrane|cellular process|response to stimulus|cellular response to stimulus|receptor activity|regulation of cellular process|signaling receptor activity|intrinsic component of membrane|transmembrane signaling receptor activity|cell communication|signal transduction|integral component of membrane|hedgehog receptor activity	-	-	-	-	6:47878028-48068689	141	153	59	54	1.71759945914948	1.47365936144872	0.699335942489976	0.596610631385909	1.5956294102991	0.647973286937942	1.30011937669186	7.25429335982851e-06	0.000805192822041617	UP
ENSG00000002745	WNT16	Wnt family member 16 [Source:HGNC Symbol;Acc:HGNC:16267]	GO:0032502|GO:0031012|GO:0023052|GO:0005623|GO:0009987|GO:0005576|GO:0008152|GO:0050896|GO:0005488|GO:0051716|GO:0048523|GO:0008283|GO:0050794|GO:0005578|GO:0006950|GO:0071704|GO:0044237|GO:0023051|GO:0009653|GO:0016043|GO:0009893|GO:0005615|GO:0005622|GO:0005515|GO:0048856|GO:0048646|GO:0019222|GO:0007507|GO:0060900|GO:0009888|GO:0048468|GO:0010941|GO:0007275|GO:0048513|GO:0005102|GO:0031325|GO:…	developmental process|extracellular matrix|signaling|cell|cellular process|extracellular region|metabolic process|response to stimulus|binding|cellular response to stimulus|negative regulation of cellular process|cell proliferation|regulation of cellular process|proteinaceous extracellular matrix|response to stress|organic substance metabolic process|cellular metabolic process|regulation of signa…	K01558	wingless-type MMTV integration site family, member 16[-]	hsa05200|hsa05165|hsa05205|hsa05202|hsa05225|hsa04150|hsa04934|hsa04310|hsa05224|hsa05226|hsa04390|hsa04550|hsa04916|hsa05217	Pathways in cancer - Homo sapiens (human)|Human papillomavirus infection - Homo sapiens (human)|Proteoglycans in cancer - Homo sapiens (human)|Transcriptional misregulation in cancer - Homo sapiens (human)|Hepatocellular carcinoma - Homo sapiens (human)|mTOR signaling pathway - Homo sapiens (human)|Cushing syndrome - Homo sapiens (human)|Wnt signaling pathway - Homo sapiens (human)|Breast cancer …	7:121325367-121341104	521	715	1004	1102	9.25950566128856	10.0475568182644	17.3627118967316	17.7635608244792	9.65353123977648	17.5631363606054	-0.863421820474787	7.32431336726869e-06	0.000809200991650463	-
ENSG00000169429	CXCL8	C-X-C motif chemokine ligand 8 [Source:HGNC Symbol;Acc:HGNC:6025]	GO:0040011|GO:0032502|GO:0002376|GO:0007610|GO:0023052|GO:0005623|GO:0009987|GO:0005576|GO:0008152|GO:0050896|GO:0005488|GO:0051716|GO:0048523|GO:0008283|GO:0050794|GO:0045321|GO:0040012|GO:0006807|GO:0006950|GO:0048520|GO:0071704|GO:0050900|GO:0006955|GO:0044237|GO:0050795|GO:0048870|GO:0023051|GO:0040017|GO:0009653|GO:0051707|GO:0007155|GO:0009607|GO:0009605|GO:0023057|GO:0005615|GO:0002684|GO:…	locomotion|developmental process|immune system process|behavior|signaling|cell|cellular process|extracellular region|metabolic process|response to stimulus|binding|cellular response to stimulus|negative regulation of cellular process|cell proliferation|regulation of cellular process|leukocyte activation|regulation of locomotion|nitrogen compound metabolic process|response to stress|positive regul…	K10030	interleukin 8[-]	hsa05200|hsa04060|hsa04218|hsa05163|hsa05164|hsa05167|hsa04621|hsa04062|hsa05323|hsa05202|hsa04932|hsa05161|hsa04072|hsa04064|hsa04620|hsa05142|hsa04933|hsa04657|hsa05146|hsa05132|hsa05133|hsa04622|hsa05120|hsa05134|hsa05131|hsa05144|hsa05219	Pathways in cancer - Homo sapiens (human)|Cytokine-cytokine receptor interaction - Homo sapiens (human)|Cellular senescence - Homo sapiens (human)|Human cytomegalovirus infection - Homo sapiens (human)|Influenza A - Homo sapiens (human)|Kaposi sarcoma-associated herpesvirus infection - Homo sapiens (human)|NOD-like receptor signaling pathway - Homo sapiens (human)|Chemokine signaling pathway - Ho…	4:73740506-73743716	430	529	236	239	10.2295707044454	9.95060013084018	5.46303910904663	5.15686238108685	10.0900854176428	5.30995074506674	0.926168003823282	8.45690727819986e-06	0.000930025969064339	-
ENSG00000196781	TLE1	TLE family member 1, transcriptional corepressor [Source:HGNC Symbol;Acc:HGNC:11837]	GO:0032502|GO:0023052|GO:0005623|GO:0009987|GO:0008152|GO:0050896|GO:0005488|GO:0000988|GO:0051716|GO:0009892|GO:0048523|GO:0050794|GO:0043229|GO:0006807|GO:0071704|GO:0044237|GO:0023051|GO:0000989|GO:0009653|GO:0043227|GO:0023057|GO:0009893|GO:0009058|GO:0005622|GO:0005515|GO:0048856|GO:0019222|GO:0042802|GO:0003712|GO:0006725|GO:1901360|GO:0010941|GO:0007275|GO:0048513|GO:0034641|GO:0046483|GO:…	developmental process|signaling|cell|cellular process|metabolic process|response to stimulus|binding|transcription factor activity, protein binding|cellular response to stimulus|negative regulation of metabolic process|negative regulation of cellular process|regulation of cellular process|intracellular organelle|nitrogen compound metabolic process|organic substance metabolic process|cellular meta…	-	-	-	-	9:81583683-81689305	643	821	387	370	6.60411703408167	6.66731782663243	3.86766365537435	3.44670467313199	6.63571743035705	3.65718416425317	0.859519175047924	8.66612092608949e-06	0.000948661971468806	-
ENSG00000111700	SLCO1B3	solute carrier organic anion transporter family member 1B3 [Source:HGNC Symbol;Acc:HGNC:10961]	GO:0005215|GO:0005623|GO:0016020|GO:0009987|GO:0008152|GO:0005488|GO:0022857|GO:0071704|GO:0044237|GO:0071944|GO:0031224|GO:0005515|GO:0005886|GO:0016323|GO:0006810|GO:1901360|GO:0006082|GO:0044281|GO:0005887|GO:0022891|GO:0005319|GO:0031226|GO:0055085|GO:0006629|GO:0016021|GO:0010876|GO:0015125|GO:0006811|GO:0015075|GO:0006869|GO:0008202|GO:0008206|GO:0015347|GO:0006820|GO:0015711|GO:0015721|GO:…	transporter activity|cell|membrane|cellular process|metabolic process|binding|transmembrane transporter activity|organic substance metabolic process|cellular metabolic process|cell periphery|intrinsic component of membrane|protein binding|plasma membrane|basolateral plasma membrane|transport|organic cyclic compound metabolic process|organic acid metabolic process|small molecule metabolic process|…	K05043	solute carrier organic anion transporter family, member 1B[-]	hsa04976	Bile secretion - Homo sapiens (human)	12:20810702-20916911	278	453	148	177	3.94009591091674	5.07650409246149	2.04107420827953	2.27527996196362	4.50830000168911	2.15817708512157	1.06277027455873	9.20527921406918e-06	0.000995726595212986	UP
ENSG00000117525	F3	coagulation factor III, tissue factor [Source:HGNC Symbol;Acc:HGNC:3541]	GO:0040011|GO:0032502|GO:0031012|GO:0004871|GO:0007610|GO:0023052|GO:0005623|GO:0016020|GO:0009987|GO:0005576|GO:0008152|GO:0050896|GO:0005488|GO:1903561|GO:0051716|GO:0004872|GO:0008283|GO:0050794|GO:0040012|GO:0006950|GO:0048520|GO:0071704|GO:0043167|GO:0009628|GO:0009986|GO:0044237|GO:0050795|GO:0038023|GO:0048870|GO:0023051|GO:0040017|GO:0009653|GO:0051707|GO:0043227|GO:0008289|GO:0071944|GO:…	locomotion|developmental process|extracellular matrix|signal transducer activity|behavior|signaling|cell|membrane|cellular process|extracellular region|metabolic process|response to stimulus|binding|extracellular vesicle|cellular response to stimulus|receptor activity|cell proliferation|regulation of cellular process|regulation of locomotion|response to stress|positive regulation of behavior|orga…	K03901	coagulation factor III (tissue factor)[-]	hsa04933|hsa04610	AGE-RAGE signaling pathway in diabetic complications - Homo sapiens (human)|Complement and coagulation cascades - Homo sapiens (human)	1:94529225-94541800	700	888	402	450	9.89234703776718	9.92243643401313	5.52791521708664	5.76782564598587	9.90739173589015	5.64787043153625	0.810798305119984	9.19582794837765e-06	0.000995726595212986	-
ENSG00000135312	HTR1B	5-hydroxytryptamine receptor 1B [Source:HGNC Symbol;Acc:HGNC:5287]	GO:0004871|GO:0007610|GO:0023052|GO:0005623|GO:0016020|GO:0009987|GO:0008152|GO:0050896|GO:0005488|GO:0051716|GO:0007631|GO:0097159|GO:0004872|GO:0009892|GO:0043176|GO:0048523|GO:0050794|GO:0006807|GO:0071704|GO:0043167|GO:0008144|GO:0009628|GO:0051051|GO:0044237|GO:0051641|GO:0050795|GO:0038023|GO:0023051|GO:0071944|GO:0023057|GO:0009058|GO:0031224|GO:0005622|GO:0005515|GO:0005886|GO:0019222|GO:…	signal transducer activity|behavior|signaling|cell|membrane|cellular process|metabolic process|response to stimulus|binding|cellular response to stimulus|feeding behavior|organic cyclic compound binding|receptor activity|negative regulation of metabolic process|amine binding|negative regulation of cellular process|regulation of cellular process|nitrogen compound metabolic process|organic substanc…	K04153	5-hydroxytryptamine receptor 1[-]	hsa04080|hsa04024|hsa04726|hsa04742	Neuroactive ligand-receptor interaction - Homo sapiens (human)|cAMP signaling pathway - Homo sapiens (human)|Serotonergic synapse - Homo sapiens (human)|Taste transduction - Homo sapiens (human)	6:77462205-77463464	7	23	46	73	0.379035768460925	0.984777480665776	2.42374570429342	3.58523205132832	0.68190662456335	3.00448887781087	-2.13947347572798	9.26296111872624e-06	0.000995726595212986	DOWN
ENSG00000270024	C8orf44-SGK3	-	GO:0009987|GO:0008152|GO:0005488|GO:0003824|GO:0036094|GO:0097159|GO:0071704|GO:0043167|GO:0044237|GO:0008289|GO:0016740|GO:0043168|GO:0005543|GO:0001882|GO:0016772|GO:0000166|GO:0019538|GO:0035639|GO:0043412|GO:0035091|GO:0001883|GO:0036211|GO:0032549|GO:0016301|GO:0006796|GO:0044267|GO:0017076|GO:0016773|GO:0005524|GO:0030554|GO:0016310|GO:0004672|GO:0006464|GO:0006468|GO:0004674	cellular process|metabolic process|binding|catalytic activity|small molecule binding|organic cyclic compound binding|organic substance metabolic process|ion binding|cellular metabolic process|lipid binding|transferase activity|anion binding|phospholipid binding|nucleoside binding|transferase activity, transferring phosphorus-containing groups|nucleotide binding|protein metabolic process|purine ri…	-	-	-	-	8:66667596-66860472	4	3	17	44	0.0833875423890122	0.0494449223998238	0.344832042532231	0.831908111957793	0.066416232394418	0.588370077245012	-3.14711608701973	9.25721182141334e-06	0.000995726595212986	DOWN
ENSG00000185619	PCGF3	polycomb group ring finger 3 [Source:HGNC Symbol;Acc:HGNC:10066]	GO:0032991|GO:0005623|GO:0016020|GO:0009987|GO:0008152|GO:0005488|GO:0050794|GO:0043229|GO:0006807|GO:0071704|GO:0043167|GO:0044237|GO:0043227|GO:0009058|GO:0031224|GO:0005622|GO:0005515|GO:0043234|GO:0019222|GO:0006725|GO:1901360|GO:0034641|GO:0046483|GO:0043231|GO:0043169|GO:0031519|GO:0006139|GO:0016021|GO:0044249|GO:0031323|GO:0010468|GO:0034645|GO:0046872|GO:0051252|GO:0010467|GO:0009059|GO:…	macromolecular complex|cell|membrane|cellular process|metabolic process|binding|regulation of cellular process|intracellular organelle|nitrogen compound metabolic process|organic substance metabolic process|ion binding|cellular metabolic process|membrane-bounded organelle|biosynthetic process|intrinsic component of membrane|intracellular|protein binding|protein complex|regulation of metabolic pro…	K11488	polycomb group RING finger protein 3[-]	hsa04550	Signaling pathways regulating pluripotency of stem cells - Homo sapiens (human)	4:705748-770640	1234	1000	515	588	5.46327103624984	3.50059121811998	2.21859862220836	2.36109139981152	4.48193112718491	2.28984501100994	0.968870527162751	9.86893960976596e-06	0.00105610930424868	-
ENSG00000263244	AC087190.3	novel transcript, 3' overlapping chromosome 16 open reading frame 72	-	-	-	-	-	-	16:9104848-9113181	13	19	1456	17	0.106428630623905	0.122992842178309	11.5987184396194	0.126228892066825	0.114710736401107	5.86247366584311	-5.67543720462117	1.03443378358783e-05	0.00110204142015804	DOWN
ENSG00000175785	PRIMA1	proline rich membrane anchor 1 [Source:HGNC Symbol;Acc:HGNC:18319]	GO:0045202|GO:0016020|GO:0009987|GO:0008152|GO:0030054|GO:0009056|GO:0044237|GO:0031224|GO:0042133|GO:0001505|GO:0016021|GO:0042135	synapse|membrane|cellular process|metabolic process|cell junction|catabolic process|cellular metabolic process|intrinsic component of membrane|neurotransmitter metabolic process|regulation of neurotransmitter levels|integral component of membrane|neurotransmitter catabolic process	-	-	-	-	14:93718298-93788481	19	8	46	94	0.285795270497901	0.0951487120479942	0.673262695637062	1.28239710642662	0.190471991272948	0.977829901031841	-2.36000465578277	1.04663136520161e-05	0.00111008048440761	DOWN
ENSG00000100342	APOL1	apolipoprotein L1 [Source:HGNC Symbol;Acc:HGNC:618]	GO:0032991|GO:0005215|GO:0002376|GO:0016020|GO:0009987|GO:0005576|GO:0008152|GO:0050896|GO:0005488|GO:0031640|GO:0019835|GO:0022857|GO:0032994|GO:0034358|GO:0006950|GO:0071704|GO:0006955|GO:0008289|GO:0031224|GO:0005615|GO:0072562|GO:0005515|GO:0045087|GO:0006810|GO:1901360|GO:0044281|GO:0006952|GO:0034364|GO:0022891|GO:0055085|GO:0006629|GO:0010876|GO:0019538|GO:0016192|GO:0006066|GO:0015267|GO:…	macromolecular complex|transporter activity|immune system process|membrane|cellular process|extracellular region|metabolic process|response to stimulus|binding|killing of cells of other organism|cytolysis|transmembrane transporter activity|protein-lipid complex|plasma lipoprotein particle|response to stress|organic substance metabolic process|immune response|lipid binding|intrinsic component of m…	K14480	apolipoprotein L[-]	hsa05143	African trypanosomiasis - Homo sapiens (human)	22:36253010-36267530	77	89	30	25	0.480569654363339	0.439199363895789	0.182189562905656	0.141516558009207	0.459884509129564	0.161853060457432	1.50658695688946	1.06278075990465e-05	0.00112222124134356	UP
ENSG00000197565	COL4A6	collagen type IV alpha 6 chain [Source:HGNC Symbol;Acc:HGNC:2208]	GO:0031012|GO:0032991|GO:0005198|GO:0005623|GO:0009987|GO:0005576|GO:0008152|GO:0050896|GO:0005604|GO:0051716|GO:0005201|GO:0043229|GO:0005578|GO:0071704|GO:0009056|GO:0016043|GO:0007155|GO:0043227|GO:0005622|GO:0043234|GO:0012505|GO:0005587|GO:0043062|GO:0043231|GO:0010243|GO:0005737|GO:0044236|GO:0005783|GO:0005581|GO:0010033|GO:0030574|GO:0044259|GO:0022617|GO:0071417|GO:0043200|GO:0005788|GO:…	extracellular matrix|macromolecular complex|structural molecule activity|cell|cellular process|extracellular region|metabolic process|response to stimulus|basement membrane|cellular response to stimulus|extracellular matrix structural constituent|intracellular organelle|proteinaceous extracellular matrix|organic substance metabolic process|catabolic process|cellular component organization|cell ad…	K06237	collagen, type IV, alpha[-]	hsa05200|hsa05165|hsa04151|hsa04510|hsa04926|hsa04933|hsa05146|hsa04974|hsa05222|hsa04512	Pathways in cancer - Homo sapiens (human)|Human papillomavirus infection - Homo sapiens (human)|PI3K-Akt signaling pathway - Homo sapiens (human)|Focal adhesion - Homo sapiens (human)|Relaxin signaling pathway - Homo sapiens (human)|AGE-RAGE signaling pathway in diabetic complications - Homo sapiens (human)|Amoebiasis - Homo sapiens (human)|Protein digestion and absorption - Homo sapiens (human)|…	X:108155607-108439497	195	233	85	102	1.0301698114049	0.973270912624016	0.436947454590782	0.488735633017646	1.00172036201446	0.462841543804214	1.11388955624056	1.17765873154104e-05	0.00123804616605706	UP
ENSG00000103426	CORO7-PAM16	CORO7-PAM16 readthrough [Source:HGNC Symbol;Acc:HGNC:44424]	GO:0005488|GO:0005515	binding|protein binding	-	-	-	-	16:4340251-4420494	9	75	3	0	0.146761181018256	0.967033084662959	0.0476009223825124	0	0.556897132840607	0.0238004611912562	4.54834943039698	1.18512103438142e-05	0.00124042668265256	UP
ENSG00000115295	CLIP4	CAP-Gly domain containing linker protein family member 4 [Source:HGNC Symbol;Acc:HGNC:26108]	GO:0016020|GO:0005488|GO:0031224|GO:0005515|GO:0016021	membrane|binding|intrinsic component of membrane|protein binding|integral component of membrane	-	-	-	-	2:29097705-29189643	908	1088	530	580	5.90804834683751	5.59746648611116	3.35558217271555	3.42282206149377	5.75275741647433	3.38920211710466	0.763307960253568	1.20255057119955e-05	0.00125317322406576	-
ENSG00000256235	SMIM3	small integral membrane protein 3 [Source:HGNC Symbol;Acc:HGNC:30248]	GO:0016020|GO:0005488|GO:0031224|GO:0005515|GO:0016021	membrane|binding|intrinsic component of membrane|protein binding|integral component of membrane	-	-	-	-	5:150777946-150796734	208	261	425	449	6.08560005227871	6.03787130201418	12.0993715530871	11.9147231141359	6.06173567714644	12.0070473336115	-0.986078570230663	1.21123613108563e-05	0.00125673647966206	-
ENSG00000147872	PLIN2	perilipin 2 [Source:HGNC Symbol;Acc:HGNC:248]	GO:0005623|GO:0016020|GO:0009987|GO:0005576|GO:0008152|GO:0050896|GO:0005488|GO:0043229|GO:0071704|GO:0044237|GO:0043227|GO:0071944|GO:0005622|GO:0005515|GO:0005886|GO:0012505|GO:0044255|GO:0006810|GO:0044281|GO:0043231|GO:0005737|GO:0042493|GO:0006629|GO:0005783|GO:0019915|GO:0010876|GO:0010033|GO:0005829|GO:0005811|GO:0006811|GO:0006869|GO:0014070|GO:0005634|GO:0006820|GO:0015711|GO:0015908|GO:…	cell|membrane|cellular process|extracellular region|metabolic process|response to stimulus|binding|intracellular organelle|organic substance metabolic process|cellular metabolic process|membrane-bounded organelle|cell periphery|intracellular|protein binding|plasma membrane|endomembrane system|cellular lipid metabolic process|transport|small molecule metabolic process|intracellular membrane-bounde…	K17284	perilipin-2[-]	hsa03320	PPAR signaling pathway - Homo sapiens (human)	9:19108375-19149290	764	1026	441	532	7.28639401065423	7.7369673076741	4.0925297382617	4.60181419685583	7.51168065916417	4.34717196755877	0.78905856404195	1.22197679760308e-05	0.00126239196095237	-
ENSG00000174804	FZD4	frizzled class receptor 4 [Source:HGNC Symbol;Acc:HGNC:4042]	GO:0040011|GO:0032502|GO:0004871|GO:0000003|GO:0007610|GO:0023052|GO:0005623|GO:0048511|GO:0016020|GO:0009987|GO:0005576|GO:0022414|GO:0008152|GO:0030054|GO:0050896|GO:0005488|GO:1903561|GO:0051716|GO:0004872|GO:0048523|GO:0031987|GO:0050794|GO:0043229|GO:0006807|GO:0006950|GO:0044702|GO:0071704|GO:0009986|GO:0042698|GO:0044237|GO:0038023|GO:0003006|GO:0023051|GO:0005911|GO:0009653|GO:0016043|GO:…	locomotion|developmental process|signal transducer activity|reproduction|behavior|signaling|cell|rhythmic process|membrane|cellular process|extracellular region|reproductive process|metabolic process|cell junction|response to stimulus|binding|extracellular vesicle|cellular response to stimulus|receptor activity|negative regulation of cellular process|locomotion involved in locomotory behavior|reg…	K02354	frizzled 4[-]	hsa05200|hsa05165|hsa05205|hsa05225|hsa04150|hsa04934|hsa04310|hsa05224|hsa05226|hsa04390|hsa04550|hsa04916|hsa05217	Pathways in cancer - Homo sapiens (human)|Human papillomavirus infection - Homo sapiens (human)|Proteoglycans in cancer - Homo sapiens (human)|Hepatocellular carcinoma - Homo sapiens (human)|mTOR signaling pathway - Homo sapiens (human)|Cushing syndrome - Homo sapiens (human)|Wnt signaling pathway - Homo sapiens (human)|Breast cancer - Homo sapiens (human)|Gastric cancer - Homo sapiens (human)|Hi…	11:86945679-86955391	302	369	582	613	2.79088587529091	2.69628412151156	5.23350297686606	5.13799791069376	2.74358499840123	5.18575044377991	-0.918490508077288	1.31633399665038e-05	0.0013481971886723	-
ENSG00000180921	FAM83H	family with sequence similarity 83 member H [Source:HGNC Symbol;Acc:HGNC:24797]	GO:0040011|GO:0032502|GO:0005623|GO:0009987|GO:0005488|GO:0044877|GO:0050794|GO:0040012|GO:0043229|GO:0051641|GO:0048870|GO:0040017|GO:0016043|GO:0005622|GO:0005515|GO:0048856|GO:0051272|GO:0009888|GO:0045103|GO:0007275|GO:0048513|GO:2000147|GO:0005882|GO:0019899|GO:0005737|GO:0006928|GO:0032403|GO:0008104|GO:0051270|GO:0016477|GO:2000145|GO:0006996|GO:0007010|GO:0031214|GO:0030334|GO:0019215|GO:…	locomotion|developmental process|cell|cellular process|binding|macromolecular complex binding|regulation of cellular process|regulation of locomotion|intracellular organelle|cellular localization|cell motility|positive regulation of locomotion|cellular component organization|intracellular|protein binding|anatomical structure development|positive regulation of cellular component movement|tissue de…	-	-	-	-	8:143723933-143733801	3403	3911	2017	2293	25.060213835766	22.7727119823416	14.4531529875932	15.315280740945	23.9164629090538	14.8842168642691	0.684220724084912	1.3125217583847e-05	0.0013481971886723	-
ENSG00000161011	SQSTM1	sequestosome 1 [Source:HGNC Symbol;Acc:HGNC:11280]	GO:0032502|GO:0040007|GO:0032991|GO:0002376|GO:0023052|GO:0005623|GO:0009987|GO:0005576|GO:0008152|GO:0050896|GO:0005488|GO:0003824|GO:1903561|GO:0051716|GO:0042995|GO:0048523|GO:0050794|GO:0043229|GO:0006807|GO:0006950|GO:0071704|GO:0009056|GO:0043167|GO:0044237|GO:0051641|GO:0006914|GO:0023051|GO:0045926|GO:0016043|GO:0043227|GO:0040008|GO:0009605|GO:0009893|GO:0009058|GO:0005622|GO:0005515|GO:…	developmental process|growth|macromolecular complex|immune system process|signaling|cell|cellular process|extracellular region|metabolic process|response to stimulus|binding|catalytic activity|extracellular vesicle|cellular response to stimulus|cell projection|negative regulation of cellular process|regulation of cellular process|intracellular organelle|nitrogen compound metabolic process|respons…	K14381	sequestosome 1[-]	hsa04218|hsa04380|hsa04217|hsa05418|hsa04137	Cellular senescence - Homo sapiens (human)|Osteoclast differentiation - Homo sapiens (human)|Necroptosis - Homo sapiens (human)|Fluid shear stress and atherosclerosis - Homo sapiens (human)|Mitophagy - animal - Homo sapiens (human)	5:179806398-179838078	10171	13874	7149	6966	49.6782865435231	53.5807420168584	33.9767753686513	30.8591963019409	51.6295142801907	32.4179858352961	0.671401568157489	1.34546307451533e-05	0.00137214234231769	-
ENSG00000144366	GULP1	GULP PTB domain containing engulfment adaptor 1 [Source:HGNC Symbol;Acc:HGNC:18649]	GO:0004871|GO:0023052|GO:0005623|GO:0009987|GO:0050896|GO:0005488|GO:0051716|GO:0050794|GO:0016043|GO:0005622|GO:0005515|GO:0006810|GO:0005737|GO:0007154|GO:0061024|GO:0007165|GO:0008219|GO:0010876|GO:0016192|GO:0006909|GO:0006869|GO:0010324|GO:0012501|GO:0006911|GO:0006897|GO:0006915	signal transducer activity|signaling|cell|cellular process|response to stimulus|binding|cellular response to stimulus|regulation of cellular process|cellular component organization|intracellular|protein binding|transport|cytoplasm|cell communication|membrane organization|signal transduction|cell death|lipid localization|vesicle-mediated transport|phagocytosis|lipid transport|membrane invagination…	-	-	-	-	2:188291669-188595931	944	1544	517	742	2.96101811078409	3.82931029355856	1.57795024074194	2.1109153989295	3.39516420217133	1.84443281983572	0.880304107596607	1.36770436870782e-05	0.00138888923637632	-
ENSG00000120889	TNFRSF10B	TNF receptor superfamily member 10b [Source:HGNC Symbol;Acc:HGNC:11905]	GO:0032502|GO:0004871|GO:0002376|GO:0023052|GO:0005623|GO:0016020|GO:0009987|GO:0008152|GO:0050896|GO:0005488|GO:0051716|GO:0004872|GO:0009892|GO:0048523|GO:0008283|GO:0050794|GO:0006950|GO:0071704|GO:0006955|GO:0009628|GO:0009986|GO:0044237|GO:0038023|GO:0023051|GO:0051707|GO:0071944|GO:0009607|GO:0009605|GO:0009893|GO:0031224|GO:0005622|GO:0005515|GO:0005886|GO:0048856|GO:0019222|GO:0042127|GO:…	developmental process|signal transducer activity|immune system process|signaling|cell|membrane|cellular process|metabolic process|response to stimulus|binding|cellular response to stimulus|receptor activity|negative regulation of metabolic process|negative regulation of cellular process|cell proliferation|regulation of cellular process|response to stress|organic substance metabolic process|immune…	K04722	tumor necrosis factor receptor superfamily member 10A/B[-]	hsa04650|hsa04060|hsa05164|hsa04217|hsa05162|hsa04210|hsa04115	Natural killer cell mediated cytotoxicity - Homo sapiens (human)|Cytokine-cytokine receptor interaction - Homo sapiens (human)|Influenza A - Homo sapiens (human)|Necroptosis - Homo sapiens (human)|Measles - Homo sapiens (human)|Apoptosis - Homo sapiens (human)|p53 signaling pathway - Homo sapiens (human)	8:23020133-23069179	4525	5621	2832	3233	38.2098622047751	37.5296531036292	23.269337724474	24.7605775308589	37.8697576542021	24.0149576276664	0.657112925724465	1.37534757293046e-05	0.00139073281696663	-
ENSG00000120217	CD274	CD274 molecule [Source:HGNC Symbol;Acc:HGNC:17635]	GO:0040011|GO:0002376|GO:0023052|GO:0005623|GO:0016020|GO:0009987|GO:0005576|GO:0050896|GO:0005488|GO:1903561|GO:0051716|GO:0002683|GO:0048523|GO:0008283|GO:0050794|GO:0045321|GO:0040012|GO:0051050|GO:0006955|GO:0009986|GO:0051641|GO:0048870|GO:0040017|GO:0007155|GO:0043227|GO:0071944|GO:0031224|GO:0002684|GO:0002682|GO:0005515|GO:0005886|GO:0012505|GO:0060341|GO:0008284|GO:0001818|GO:0051272|GO:…	locomotion|immune system process|signaling|cell|membrane|cellular process|extracellular region|response to stimulus|binding|extracellular vesicle|cellular response to stimulus|negative regulation of immune system process|negative regulation of cellular process|cell proliferation|regulation of cellular process|leukocyte activation|regulation of locomotion|positive regulation of transport|immune re…	K06745	programmed cell death 1 ligand 1[-]	hsa04514	Cell adhesion molecules (CAMs) - Homo sapiens (human)	9:5450503-5470566	241	322	133	116	2.10539779838847	2.22421527306632	1.13058210412486	0.919125595386695	2.16480653572739	1.02485384975578	1.0788199125277	1.45330139589164e-05	0.00146335799626828	UP
ENSG00000268575	AL031282.2	novel transcript, readthrough between SLC35E2 and CDK11A	-	-	-	-	-	-	1:1702736-1737688	53	51	127	128	0.711970616141051	0.541709325732777	1.66007515548697	1.55954645554656	0.626839970936914	1.60981080551676	-1.36072206182752	1.47371714113748e-05	0.0014776800779876	DOWN
ENSG00000150938	CRIM1	cysteine rich transmembrane BMP regulator 1 [Source:HGNC Symbol;Acc:HGNC:2359]	GO:0032502|GO:0040007|GO:0004871|GO:0023052|GO:0005623|GO:0016020|GO:0009987|GO:0005576|GO:0008152|GO:0050896|GO:0005488|GO:0003824|GO:1903561|GO:0051716|GO:0004872|GO:0009892|GO:0048523|GO:0050794|GO:0016049|GO:0071704|GO:0044237|GO:0038023|GO:0016043|GO:0043227|GO:0071944|GO:0040008|GO:0031224|GO:0030234|GO:0005515|GO:0005886|GO:0016740|GO:0048856|GO:0019222|GO:0004857|GO:0019838|GO:0007275|GO:…	developmental process|growth|signal transducer activity|signaling|cell|membrane|cellular process|extracellular region|metabolic process|response to stimulus|binding|catalytic activity|extracellular vesicle|cellular response to stimulus|receptor activity|negative regulation of metabolic process|negative regulation of cellular process|regulation of cellular process|cell growth|organic substance met…	-	-	-	-	2:36355926-36551135	2504	3078	1530	1769	21.0841830192292	20.4925080041098	12.5356763044695	13.5097821456523	20.7883455116695	13.0227292250609	0.674743111042027	1.81157775798196e-05	0.00180884902161011	-
ENSG00000159216	RUNX1	RUNX family transcription factor 1 [Source:HGNC Symbol;Acc:HGNC:10471]	GO:0032502|GO:0002376|GO:0005623|GO:0009987|GO:0008152|GO:0001071|GO:0005488|GO:0036094|GO:0002683|GO:0097159|GO:0003700|GO:0048523|GO:0008283|GO:0050794|GO:0043229|GO:0006807|GO:0071704|GO:0043167|GO:0044237|GO:0009653|GO:0043227|GO:0009893|GO:0009058|GO:0002684|GO:0050793|GO:0005622|GO:0002682|GO:0002520|GO:0005515|GO:0048856|GO:0048646|GO:0019222|GO:0042802|GO:0048514|GO:1903706|GO:0045595|GO:…	developmental process|immune system process|cell|cellular process|metabolic process|nucleic acid binding transcription factor activity|binding|small molecule binding|negative regulation of immune system process|organic cyclic compound binding|transcription factor activity, sequence-specific DNA binding|negative regulation of cellular process|cell proliferation|regulation of cellular process|intra…	K08367	runt-related transcription factor 1[-]	hsa05200|hsa04659|hsa05202|hsa04530|hsa05220|hsa05221	Pathways in cancer - Homo sapiens (human)|Th17 cell differentiation - Homo sapiens (human)|Transcriptional misregulation in cancer - Homo sapiens (human)|Tight junction - Homo sapiens (human)|Chronic myeloid leukemia - Homo sapiens (human)|Acute myeloid leukemia - Homo sapiens (human)	21:34787801-36004667	1269	1628	734	925	4.51232390745601	4.57716925290596	2.53961769107728	2.9831724133981	4.54474658018098	2.76139505223769	0.718802552145959	1.8283242649925e-05	0.00181796376082421	-
ENSG00000137936	BCAR3	BCAR3 adaptor protein, NSP family member [Source:HGNC Symbol;Acc:HGNC:973]	GO:0032502|GO:0023052|GO:0005623|GO:0009987|GO:0008152|GO:0050896|GO:0005488|GO:0051716|GO:0050794|GO:0071704|GO:0044237|GO:0009653|GO:0009893|GO:0005622|GO:0005515|GO:0005085|GO:0048856|GO:0019222|GO:0002088|GO:0007275|GO:0048513|GO:0031325|GO:0002089|GO:0007423|GO:0009887|GO:0042493|GO:0043085|GO:0007154|GO:0007165|GO:0050790|GO:0019538|GO:0031323|GO:0032268|GO:0001654|GO:0043412|GO:0051345|GO:…	developmental process|signaling|cell|cellular process|metabolic process|response to stimulus|binding|cellular response to stimulus|regulation of cellular process|organic substance metabolic process|cellular metabolic process|anatomical structure morphogenesis|positive regulation of metabolic process|intracellular|protein binding|guanyl-nucleotide exchange factor activity|anatomical structure deve…	-	-	-	-	1:93561786-93847150	1123	1353	596	793	9.72718994673462	9.26636368269437	5.02328621228408	6.22986894737624	9.4967768147145	5.62657757983016	0.755180293089895	1.85404201912148e-05	0.00183588625495083	-
ENSG00000164684	ZNF704	zinc finger protein 704 [Source:HGNC Symbol;Acc:HGNC:32291]	GO:0005488|GO:0043167|GO:0043169|GO:0046872	binding|ion binding|cation binding|metal ion binding	-	-	-	-	8:80628451-80874781	462	567	821	907	1.99808267843227	1.93891398047424	3.45500195881062	3.55776267410348	1.96849832945325	3.50638231645705	-0.832887819961362	1.87747392875702e-05	0.00185140652214287	-
ENSG00000006468	ETV1	ETS variant transcription factor 1 [Source:HGNC Symbol;Acc:HGNC:3490]	GO:0040011|GO:0032502|GO:0007610|GO:0005623|GO:0009987|GO:0008152|GO:0050896|GO:0001071|GO:0005488|GO:0097159|GO:0003700|GO:0050794|GO:0043229|GO:0006807|GO:0071704|GO:0009628|GO:0044237|GO:0009653|GO:0016043|GO:0043227|GO:0044708|GO:0009605|GO:0009893|GO:0009058|GO:0005622|GO:0005515|GO:0048856|GO:0019222|GO:0006935|GO:0006725|GO:0048468|GO:0009612|GO:1901360|GO:0007275|GO:0007638|GO:0003676|GO:…	locomotion|developmental process|behavior|cell|cellular process|metabolic process|response to stimulus|nucleic acid binding transcription factor activity|binding|organic cyclic compound binding|transcription factor activity, sequence-specific DNA binding|regulation of cellular process|intracellular organelle|nitrogen compound metabolic process|organic substance metabolic process|response to abiot…	K09431	ets translocation variant 1[-]	hsa05202	Transcriptional misregulation in cancer - Homo sapiens (human)	7:13891228-13991425	352	460	833	660	0.858163064912159	0.886726263526373	1.9760892463514	1.45938380661858	0.872444664219266	1.71773652648499	-0.977373232141666	1.91874394322914e-05	0.00188431709716956	-
ENSG00000158710	TAGLN2	transgelin 2 [Source:HGNC Symbol;Acc:HGNC:11554]	GO:0032502|GO:0009987|GO:0005576|GO:0005488|GO:1903561|GO:0043227|GO:0005515|GO:0048856|GO:0009888|GO:0031982|GO:0070062|GO:0048869|GO:0060429|GO:0030154|GO:0030855	developmental process|cellular process|extracellular region|binding|extracellular vesicle|membrane-bounded organelle|protein binding|anatomical structure development|tissue development|vesicle|extracellular exosome|cellular developmental process|epithelium development|cell differentiation|epithelial cell differentiation	-	-	-	-	1:159918107-159925732	1411	1724	2515	2480	31.135491473436	30.0794762268835	54.0008572191771	49.633934631053	30.6074838501598	51.8173959251151	-0.759552064844175	1.9770652653623e-05	0.00193363465133631	-
ENSG00000140941	MAP1LC3B	microtubule associated protein 1 light chain 3 beta [Source:HGNC Symbol;Acc:HGNC:13352]	GO:0005623|GO:0016020|GO:0009987|GO:0008152|GO:0050896|GO:0005488|GO:0051716|GO:0042995|GO:0044877|GO:0050794|GO:0043229|GO:0006950|GO:0009056|GO:0044237|GO:0006914|GO:0016043|GO:0043227|GO:0009605|GO:0005622|GO:0005515|GO:0012505|GO:0005929|GO:0031090|GO:0019222|GO:0010506|GO:0005930|GO:0009991|GO:0005874|GO:0031982|GO:0051128|GO:0033554|GO:0022607|GO:0043231|GO:0019899|GO:0005774|GO:0005737|GO:…	cell|membrane|cellular process|metabolic process|response to stimulus|binding|cellular response to stimulus|cell projection|macromolecular complex binding|regulation of cellular process|intracellular organelle|response to stress|catabolic process|cellular metabolic process|autophagy|cellular component organization|membrane-bounded organelle|response to external stimulus|intracellular|protein bind…	K10435	microtubule-associated protein 1 light chain[-]	hsa04216	Ferroptosis - Homo sapiens (human)	16:87383995-87404779	2521	1805	963	1162	23.1251732506955	13.0916205138186	8.59552535928436	9.66754623896795	18.1083968822571	9.13153579912615	0.987729404378604	2.05181554734737e-05	0.0019985520906897	-
ENSG00000257732	AC089983.1	novel transcript, antisense to TXNRD1	-	-	-	-	-	-	12:104262314-104280722	64	86	25	26	6.22911733791783	6.6183940300915	2.36773719353878	2.29517225006861	6.42375568400467	2.33145472180369	1.46218661160771	2.1085458242088e-05	0.00204546087597231	UP
ENSG00000120875	DUSP4	dual specificity phosphatase 4 [Source:HGNC Symbol;Acc:HGNC:3070]	GO:0032502|GO:0002376|GO:0023052|GO:0005623|GO:0009987|GO:0008152|GO:0050896|GO:0003824|GO:0051716|GO:0009892|GO:0048523|GO:0050794|GO:0043229|GO:0006950|GO:0071704|GO:0006955|GO:0044237|GO:0023051|GO:0009653|GO:0043227|GO:0023057|GO:0016787|GO:0002684|GO:0005622|GO:0002682|GO:0048856|GO:0048646|GO:0019222|GO:0002757|GO:0045087|GO:0009888|GO:0007275|GO:0016788|GO:0006952|GO:0033554|GO:0043231|GO:…	developmental process|immune system process|signaling|cell|cellular process|metabolic process|response to stimulus|catalytic activity|cellular response to stimulus|negative regulation of metabolic process|negative regulation of cellular process|regulation of cellular process|intracellular organelle|response to stress|organic substance metabolic process|immune response|cellular metabolic process|r…	K04459	dual specificity MAP kinase phosphatase[3.1.3.16 3.1.3.48]	hsa04010	MAPK signaling pathway - Homo sapiens (human)	8:29333064-29350668	4133	5064	2678	2865	34.6851183921513	33.602805999389	21.8686584325456	21.8072314830898	34.1439621957702	21.8379449578177	0.644793384929362	2.25819112105977e-05	0.00218176003696236	-
ENSG00000188613	NANOS1	nanos C2HC-type zinc finger 1 [Source:HGNC Symbol;Acc:HGNC:23044]	GO:0040011|GO:0005623|GO:0045182|GO:0009987|GO:0008152|GO:0005488|GO:0097159|GO:0009892|GO:0048523|GO:0050794|GO:0006807|GO:0071704|GO:0009056|GO:0043167|GO:0044237|GO:0048870|GO:0009893|GO:0009058|GO:0005622|GO:0005515|GO:0030371|GO:0019222|GO:0006725|GO:1901360|GO:0003676|GO:0034641|GO:0031325|GO:0046483|GO:0043169|GO:0005737|GO:0006928|GO:0009890|GO:0006139|GO:0016477|GO:0044249|GO:0019538|GO:…	locomotion|cell|translation regulator activity|cellular process|metabolic process|binding|organic cyclic compound binding|negative regulation of metabolic process|negative regulation of cellular process|regulation of cellular process|nitrogen compound metabolic process|organic substance metabolic process|catabolic process|ion binding|cellular metabolic process|cell motility|positive regulation of…	-	-	-	-	10:119029716-119033732	83	104	36	33	1.10497143431393	1.09474195393131	0.466345525889073	0.398463695186027	1.09985669412262	0.43240461053755	1.34686174889874	2.35069157580166e-05	0.00225649874911988	UP
ENSG00000198830	HMGN2	high mobility group nucleosomal binding domain 2 [Source:HGNC Symbol;Acc:HGNC:4986]	GO:0032991|GO:0005623|GO:0005488|GO:0097159|GO:0044877|GO:0043229|GO:0000785|GO:0043227|GO:0005622|GO:0005515|GO:0003676|GO:0043231|GO:0005737|GO:0032403|GO:0003682|GO:0003677|GO:0003723|GO:0031491|GO:0005694|GO:0005634|GO:0031490|GO:0043566|GO:0031492|GO:0044822	macromolecular complex|cell|binding|organic cyclic compound binding|macromolecular complex binding|intracellular organelle|chromatin|membrane-bounded organelle|intracellular|protein binding|nucleic acid binding|intracellular membrane-bounded organelle|cytoplasm|protein complex binding|chromatin binding|DNA binding|RNA binding|nucleosome binding|chromosome|nucleus|chromatin DNA binding|structure-s…	-	-	-	-	1:26472450-26475972	2376	2972	4861	3979	19.4145912145794	19.2014815162035	38.6492735317359	29.4885829353829	19.3080363653915	34.0689282335594	-0.819255113625396	2.35445938874811e-05	0.00225649874911988	-
ENSG00000196810	CTBP1-DT	CTBP1 divergent transcript [Source:HGNC Symbol;Acc:HGNC:28307]	-	-	-	-	-	-	4:1249300-1288291	157	277	57	103	0.823043290075864	1.14817556603891	0.290759150527917	0.48973318751935	0.985609428057387	0.390246169023634	1.33663158691093	2.39428337170093e-05	0.00228548713529084	UP
ENSG00000187186	AL162231.1	uncharacterized LOC730098 [Source:NCBI gene (formerly Entrezgene);Acc:730098]	-	-	-	-	-	-	9:34664163-34666112	0	4	21	15	0	0.0841971435524194	0.5439756238546	0.362156431794239	0.0420985717762097	0.45306602782442	-3.42787812275543	2.55819140755475e-05	0.00243221831672855	DOWN
ENSG00000137440	FGFBP1	fibroblast growth factor binding protein 1 [Source:HGNC Symbol;Acc:HGNC:19695]	GO:0002376|GO:0023052|GO:0005623|GO:0016020|GO:0009987|GO:0005576|GO:0008152|GO:0050896|GO:0005488|GO:0051716|GO:0048523|GO:0008283|GO:0050794|GO:0006950|GO:0009056|GO:0043167|GO:0009986|GO:0006914|GO:0023051|GO:0016043|GO:0051707|GO:0071944|GO:0009607|GO:0009605|GO:0005615|GO:0002682|GO:0005515|GO:0005886|GO:0008284|GO:0042127|GO:0008201|GO:0019838|GO:0050688|GO:0043168|GO:0006952|GO:0033554|GO:…	immune system process|signaling|cell|membrane|cellular process|extracellular region|metabolic process|response to stimulus|binding|cellular response to stimulus|negative regulation of cellular process|cell proliferation|regulation of cellular process|response to stress|catabolic process|ion binding|cell surface|autophagy|regulation of signaling|cellular component organization|response to other or…	-	-	-	-	4:15935569-15938740	60	76	149	151	3.01233236420674	3.0169466329213	7.27893268501859	6.87579897577731	3.01463949856402	7.07736583039795	-1.23122700463238	2.60835213268984e-05	0.00247006806724247	DOWN
ENSG00000134827	TCN1	transcobalamin 1 [Source:HGNC Symbol;Acc:HGNC:11652]	GO:0009987|GO:0005576|GO:0008152|GO:0005488|GO:0036094|GO:0097159|GO:0006807|GO:0071704|GO:0044237|GO:0005615|GO:0006725|GO:0006810|GO:1901360|GO:0044281|GO:0046483|GO:0019842|GO:0009235|GO:0031419|GO:0006811|GO:0051180|GO:0006766|GO:0006812|GO:0015889|GO:0006767|GO:0030001|GO:0006824	cellular process|extracellular region|metabolic process|binding|small molecule binding|organic cyclic compound binding|nitrogen compound metabolic process|organic substance metabolic process|cellular metabolic process|extracellular space|cellular aromatic compound metabolic process|transport|organic cyclic compound metabolic process|small molecule metabolic process|heterocycle metabolic process|v…	-	-	-	-	11:59852800-59866575	50	51	11	18	1.38732863658352	1.11888640317071	0.296995021029332	0.452968003914746	1.25310751987712	0.374981512472039	1.74061883295433	2.67535401631919e-05	0.00252350388321901	UP
ENSG00000229912	AC128709.1	novel transcript	-	-	-	-	-	-	3:197450327-197456654	11	11	0	0	1.25085415750001	0.989046314773875	0	0	1.11995023613694	0	Inf	2.69182339380011e-05	0.00252904226258448	UP
ENSG00000138131	LOXL4	lysyl oxidase like 4 [Source:HGNC Symbol;Acc:HGNC:17171]	GO:0032991|GO:0016020|GO:0005576|GO:0008152|GO:0005488|GO:0003824|GO:1903561|GO:0004872|GO:0016491|GO:0043167|GO:0043227|GO:0005615|GO:0005515|GO:0043234|GO:0006810|GO:0031982|GO:0043169|GO:0043235|GO:0070062|GO:0016638|GO:0038024|GO:0055114|GO:0016192|GO:0016641|GO:0046872|GO:0005044|GO:0046914|GO:0006897|GO:0005507|GO:0006898	macromolecular complex|membrane|extracellular region|metabolic process|binding|catalytic activity|extracellular vesicle|receptor activity|oxidoreductase activity|ion binding|membrane-bounded organelle|extracellular space|protein binding|protein complex|transport|vesicle|cation binding|receptor complex|extracellular exosome|oxidoreductase activity, acting on the CH-NH2 group of donors|cargo recept…	-	-	-	-	10:98247690-98268250	66	92	22	32	1.23270598603888	1.35865334714574	0.399821462967955	0.542074602018492	1.29567966659231	0.470948032493223	1.46006930473815	2.76682387899112e-05	0.00258931313914683	UP
ENSG00000144445	KANSL1L	KAT8 regulatory NSL complex subunit 1 like [Source:HGNC Symbol;Acc:HGNC:26310]	GO:0032991|GO:0005623|GO:0043229|GO:0043227|GO:0005622|GO:0043234|GO:0043231|GO:0031981|GO:1990234|GO:0005654|GO:0000123|GO:0005634	macromolecular complex|cell|intracellular organelle|membrane-bounded organelle|intracellular|protein complex|intracellular membrane-bounded organelle|nuclear lumen|transferase complex|nucleoplasm|histone acetyltransferase complex|nucleus	-	-	-	-	2:210021423-210171383	98	133	230	237	0.535213201120477	0.574324709962865	1.22225819628983	1.1739451418523	0.554768955541671	1.19810166907107	-1.11079137532009	2.80604716140822e-05	0.00261576208827522	DOWN
ENSG00000160886	LY6K	lymphocyte antigen 6 family member K [Source:HGNC Symbol;Acc:HGNC:24225]	GO:0005623|GO:0016020|GO:0005576|GO:0071944|GO:0031224|GO:0005622|GO:0005886|GO:0031225|GO:0005737	cell|membrane|extracellular region|cell periphery|intrinsic component of membrane|intracellular|plasma membrane|anchored component of membrane|cytoplasm	-	-	-	-	8:142700111-142705127	21	28	6	1	0.185672030594544	0.195739541241143	0.0516164984445852	0.00801564534682435	0.190705785917844	0.0298160718957048	2.67718650688126	2.85503898718588e-05	0.00265107589066941	UP
ENSG00000164938	TP53INP1	tumor protein p53 inducible nuclear protein 1 [Source:HGNC Symbol;Acc:HGNC:18022]	GO:0016209|GO:0040011|GO:0023052|GO:0005623|GO:0009987|GO:0008152|GO:0050896|GO:0005488|GO:0051716|GO:0040013|GO:0048523|GO:0008283|GO:0050794|GO:0040012|GO:0043229|GO:0006807|GO:0006950|GO:0071704|GO:0009056|GO:0009628|GO:0044237|GO:0006914|GO:0048870|GO:0023051|GO:0016043|GO:0043227|GO:0009893|GO:0009058|GO:0005622|GO:0005515|GO:0019222|GO:0051726|GO:0042127|GO:0007049|GO:0098869|GO:0010506|GO:…	antioxidant activity|locomotion|signaling|cell|cellular process|metabolic process|response to stimulus|binding|cellular response to stimulus|negative regulation of locomotion|negative regulation of cellular process|cell proliferation|regulation of cellular process|regulation of locomotion|intracellular organelle|nitrogen compound metabolic process|response to stress|organic substance metabolic pr…	-	-	-	-	8:94925972-94949411	1037	1346	694	637	12.0144953493348	12.3303644453462	7.82383922354864	6.693673094187	12.1724298973405	7.25875615886782	0.745822933825616	2.92324380258473e-05	0.00269830919433787	-
ENSG00000169155	ZBTB43	zinc finger and BTB domain containing 43 [Source:HGNC Symbol;Acc:HGNC:17908]	GO:0005623|GO:0009987|GO:0008152|GO:0005488|GO:0097159|GO:0050794|GO:0043229|GO:0006807|GO:0071704|GO:0043167|GO:0044237|GO:0043227|GO:0009058|GO:0005622|GO:0005515|GO:0019222|GO:0006725|GO:1901360|GO:0003676|GO:0034641|GO:0046483|GO:0043231|GO:0043169|GO:0006139|GO:0044249|GO:0031323|GO:0003677|GO:0010468|GO:0034645|GO:0046872|GO:0051252|GO:0010467|GO:0009059|GO:0016070|GO:0005634|GO:0032774|GO:…	cell|cellular process|metabolic process|binding|organic cyclic compound binding|regulation of cellular process|intracellular organelle|nitrogen compound metabolic process|organic substance metabolic process|ion binding|cellular metabolic process|membrane-bounded organelle|biosynthetic process|intracellular|protein binding|regulation of metabolic process|cellular aromatic compound metabolic proces…	-	-	-	-	9:126805006-126838210	78	101	141	538	0.419374093437173	0.429371101882058	0.737667039454522	2.62353518819402	0.424372597659616	1.68060111382427	-1.98557393788941	2.92852028718366e-05	0.00269830919433787	DOWN
ENSG00000274750	H3C6	H3 clustered histone 6 [Source:HGNC Symbol;Acc:HGNC:4769]	GO:0032991|GO:0002376|GO:0023052|GO:0005623|GO:0016020|GO:0009987|GO:0005576|GO:0008152|GO:0050896|GO:0005488|GO:1903561|GO:0051716|GO:0032259|GO:0097159|GO:0009892|GO:0048523|GO:0050794|GO:0043229|GO:0006807|GO:0006950|GO:0071704|GO:0044237|GO:0006914|GO:0000785|GO:0016043|GO:0051707|GO:0043227|GO:0009607|GO:0009605|GO:0009058|GO:0032993|GO:0005622|GO:0002682|GO:0005515|GO:0043234|GO:0019222|GO:…	macromolecular complex|immune system process|signaling|cell|membrane|cellular process|extracellular region|metabolic process|response to stimulus|binding|extracellular vesicle|cellular response to stimulus|methylation|organic cyclic compound binding|negative regulation of metabolic process|negative regulation of cellular process|regulation of cellular process|intracellular organelle|nitrogen comp…	K11253	histone H3[-]	hsa05322|hsa05202|hsa05034	Systemic lupus erythematosus - Homo sapiens (human)|Transcriptional misregulation in cancer - Homo sapiens (human)|Alcoholism - Homo sapiens (human)	6:26224199-26227473	69	88	26	30	1.49882472599088	1.51141782814344	0.549545384576023	0.591049045173723	1.50512127706716	0.570297214874873	1.40009384642494	2.94109504703483e-05	0.0026994727770169	UP
ENSG00000196611	MMP1	matrix metallopeptidase 1 [Source:HGNC Symbol;Acc:HGNC:7155]	GO:0040011|GO:0031012|GO:0002376|GO:0009987|GO:0005576|GO:0008152|GO:0050896|GO:0005488|GO:0003824|GO:0050794|GO:0005578|GO:0006950|GO:0044089|GO:0071704|GO:0050900|GO:0009056|GO:0043167|GO:0044237|GO:0048870|GO:0016043|GO:0016787|GO:0016032|GO:0050817|GO:0051130|GO:0043062|GO:0051128|GO:0022607|GO:0043169|GO:0008233|GO:0009611|GO:0006928|GO:0044236|GO:0016477|GO:0019538|GO:0031334|GO:0043254|GO:…	locomotion|extracellular matrix|immune system process|cellular process|extracellular region|metabolic process|response to stimulus|binding|catalytic activity|regulation of cellular process|proteinaceous extracellular matrix|response to stress|positive regulation of cellular component biogenesis|organic substance metabolic process|leukocyte migration|catabolic process|ion binding|cellular metaboli…	K01388	matrix metalloproteinase-1 (interstitial collagenase)[3.4.24.7]	hsa05200|hsa05323|hsa04926|hsa04657|hsa03320|hsa05219	Pathways in cancer - Homo sapiens (human)|Rheumatoid arthritis - Homo sapiens (human)|Relaxin signaling pathway - Homo sapiens (human)|IL-17 signaling pathway - Homo sapiens (human)|PPAR signaling pathway - Homo sapiens (human)|Bladder cancer - Homo sapiens (human)	11:102789920-102798160	16	18	2	1	0.554128857685863	0.492922994316649	0.067385923738841	0.031399357939819	0.523525926001256	0.04939264083933	3.40589297254594	3.04465774927852e-05	0.00278382040340163	UP
ENSG00000162409	PRKAA2	protein kinase AMP-activated catalytic subunit alpha 2 [Source:HGNC Symbol;Acc:HGNC:9377]	GO:0032991|GO:0023052|GO:0005623|GO:0048511|GO:0009987|GO:0008152|GO:0050896|GO:0005488|GO:0003824|GO:0036094|GO:0042752|GO:0051716|GO:0097159|GO:0014823|GO:0048523|GO:0044877|GO:0050794|GO:0043229|GO:0006807|GO:0006950|GO:0007623|GO:0071704|GO:0009056|GO:0043167|GO:0044237|GO:0051641|GO:0006914|GO:0023051|GO:0016043|GO:0043227|GO:0009605|GO:0023057|GO:0009893|GO:0009058|GO:0005622|GO:0005515|GO:…	macromolecular complex|signaling|cell|rhythmic process|cellular process|metabolic process|response to stimulus|binding|catalytic activity|small molecule binding|regulation of circadian rhythm|cellular response to stimulus|organic cyclic compound binding|response to activity|negative regulation of cellular process|macromolecular complex binding|regulation of cellular process|intracellular organell…	K07198	5';-AMP-activated protein kinase, catalytic alpha subunit[2.7.11.11]	hsa04151|hsa04714|hsa04530|hsa04932|hsa04150|hsa04921|hsa04910|hsa05418|hsa04371|hsa04068|hsa04140|hsa04152|hsa04931|hsa04922|hsa04211|hsa05410|hsa04920|hsa04213|hsa04710	PI3K-Akt signaling pathway - Homo sapiens (human)|Thermogenesis - Homo sapiens (human)|Tight junction - Homo sapiens (human)|Non-alcoholic fatty liver disease (NAFLD) - Homo sapiens (human)|mTOR signaling pathway - Homo sapiens (human)|Oxytocin signaling pathway - Homo sapiens (human)|Insulin signaling pathway - Homo sapiens (human)|Fluid shear stress and atherosclerosis - Homo sapiens (human)|Ap…	1:56645322-56715335	589	801	353	400	2.32280104698031	2.49766284263401	1.35458176476711	1.43072332203378	2.41023194480716	1.39265254340045	0.791336627582997	3.06296932595485e-05	0.0027898740455949	-
ENSG00000079974	RABL2B	RAB, member of RAS oncogene family like 2B [Source:HGNC Symbol;Acc:HGNC:9800]	GO:0023052|GO:0005623|GO:0016020|GO:0009987|GO:0050896|GO:0005488|GO:0003824|GO:0036094|GO:0051716|GO:0097159|GO:0050794|GO:0043167|GO:0051641|GO:0016787|GO:0005622|GO:0006810|GO:0043168|GO:0001882|GO:0016817|GO:0045184|GO:0008104|GO:0007154|GO:0007165|GO:0051649|GO:0000166|GO:0035639|GO:0001883|GO:0015031|GO:0016818|GO:0046907|GO:0032549|GO:0034613|GO:0035556|GO:0017076|GO:0032561|GO:0051169|GO:…	signaling|cell|membrane|cellular process|response to stimulus|binding|catalytic activity|small molecule binding|cellular response to stimulus|organic cyclic compound binding|regulation of cellular process|ion binding|cellular localization|hydrolase activity|intracellular|transport|anion binding|nucleoside binding|hydrolase activity, acting on acid anhydrides|establishment of protein localization|…	-	-	-	-	22:50767501-50783663	277	352	515	585	1.40495300224883	1.4116541345693	2.54169070523737	2.69113426818002	1.40830356840906	2.6164124867087	-0.893631655559623	3.07978003433468e-05	0.00279451979997577	-
ENSG00000156510	HKDC1	hexokinase domain containing 1 [Source:HGNC Symbol;Acc:HGNC:23302]	GO:0005623|GO:0009987|GO:0008152|GO:0005488|GO:0003824|GO:0036094|GO:0097159|GO:0006807|GO:0071704|GO:0009056|GO:0043167|GO:0044237|GO:0030246|GO:0005622|GO:0016740|GO:0044262|GO:0048029|GO:0006725|GO:1901360|GO:0006082|GO:0034641|GO:0043168|GO:0044281|GO:0001882|GO:0016772|GO:0019637|GO:0046483|GO:0005737|GO:0005975|GO:0042592|GO:0019725|GO:0051186|GO:0006139|GO:0055086|GO:0000166|GO:0006091|GO:…	cell|cellular process|metabolic process|binding|catalytic activity|small molecule binding|organic cyclic compound binding|nitrogen compound metabolic process|organic substance metabolic process|catabolic process|ion binding|cellular metabolic process|carbohydrate binding|intracellular|transferase activity|cellular carbohydrate metabolic process|monosaccharide binding|cellular aromatic compound me…	K00844	hexokinase[2.7.1.1]	hsa01100|hsa04910|hsa01200|hsa04066|hsa00010|hsa05230|hsa04930|hsa00520|hsa04973|hsa00500|hsa00051|hsa00052|hsa00524	Metabolic pathways - Homo sapiens (human)|Insulin signaling pathway - Homo sapiens (human)|Carbon metabolism - Homo sapiens (human)|HIF-1 signaling pathway - Homo sapiens (human)|Glycolysis / Gluconeogenesis - Homo sapiens (human)|Central carbon metabolism in cancer - Homo sapiens (human)|Type II diabetes mellitus - Homo sapiens (human)|Amino sugar and nucleotide sugar metabolism - Homo sapiens (…	10:69220303-69267559	122	103	42	39	1.70118684318777	1.13561996034901	0.569864160776285	0.493237116636796	1.41840340176839	0.531550638706541	1.41598885816953	3.13721412993682e-05	0.00283585143927319	UP
ENSG00000151835	SACS	sacsin molecular chaperone [Source:HGNC Symbol;Acc:HGNC:10519]	GO:0005623|GO:0009987|GO:0005488|GO:0042995|GO:0048523|GO:0044877|GO:0050794|GO:0043229|GO:0016043|GO:0006457|GO:0043227|GO:0005622|GO:0005515|GO:0051128|GO:0022607|GO:0043231|GO:0051087|GO:0090083|GO:0005737|GO:0032403|GO:0043005|GO:0036477|GO:0031072|GO:0030424|GO:0070852|GO:0030544|GO:0030425|GO:0005739|GO:0070628|GO:0005634|GO:0090084	cell|cellular process|binding|cell projection|negative regulation of cellular process|macromolecular complex binding|regulation of cellular process|intracellular organelle|cellular component organization|protein folding|membrane-bounded organelle|intracellular|protein binding|regulation of cellular component organization|cellular component assembly|intracellular membrane-bounded organelle|chapero…	-	-	-	-	13:23328823-23433728	1961	257	165	165	4.16903585772995	0.432010675143246	0.341331957556653	0.31815539237929	2.3005232664366	0.329743674967972	2.80254515570566	3.22561846472547e-05	0.00290476071857391	UP
ENSG00000166396	SERPINB7	serpin family B member 7 [Source:HGNC Symbol;Acc:HGNC:13902]	GO:0032502|GO:0005623|GO:0009987|GO:0005576|GO:0008152|GO:0009892|GO:0048523|GO:0008283|GO:0050794|GO:0071704|GO:0044237|GO:0009893|GO:0009058|GO:0005615|GO:0030234|GO:0050793|GO:0005622|GO:0048856|GO:0019222|GO:0008284|GO:0042127|GO:0004857|GO:0001822|GO:0009888|GO:0001568|GO:0032835|GO:0007275|GO:0048513|GO:0001817|GO:0072111|GO:0005737|GO:0001816|GO:0072006|GO:0001819|GO:0044236|GO:0044092|GO:…	developmental process|cell|cellular process|extracellular region|metabolic process|negative regulation of metabolic process|negative regulation of cellular process|cell proliferation|regulation of cellular process|organic substance metabolic process|cellular metabolic process|positive regulation of metabolic process|biosynthetic process|extracellular space|enzyme regulator activity|regulation of …	-	-	-	-	18:63752935-63805376	7	17	0	0	0.111403094999012	0.213924481197474	0	0	0.162663788098243	0	Inf	3.3089174192491e-05	0.00296857162755491	UP
ENSG00000006327	TNFRSF12A	TNF receptor superfamily member 12A [Source:HGNC Symbol;Acc:HGNC:18152]	GO:0040011|GO:0032502|GO:0040007|GO:0023052|GO:0005623|GO:0016020|GO:0009987|GO:0050896|GO:0005488|GO:0051716|GO:0042995|GO:0050794|GO:0006950|GO:0016049|GO:0009986|GO:0048870|GO:0023051|GO:0009653|GO:0016043|GO:0045927|GO:0007155|GO:0071944|GO:0040008|GO:0031252|GO:0031224|GO:0050793|GO:0048589|GO:0005515|GO:0005886|GO:0048856|GO:0048646|GO:0048514|GO:0045595|GO:0048468|GO:0051130|GO:0001568|GO:…	locomotion|developmental process|growth|signaling|cell|membrane|cellular process|response to stimulus|binding|cellular response to stimulus|cell projection|regulation of cellular process|response to stress|cell growth|cell surface|cell motility|regulation of signaling|anatomical structure morphogenesis|cellular component organization|positive regulation of growth|cell adhesion|cell periphery|regu…	K05149	tumor necrosis factor receptor superfamily member 12A[-]	hsa04060	Cytokine-cytokine receptor interaction - Homo sapiens (human)	16:3018445-3022383	2201	2679	1312	1609	42.9307475138147	41.3166599635801	24.9009612595373	28.4644453279948	42.1237037386974	26.682703293766	0.658727454217069	3.46981687301361e-05	0.00308969066632824	-
ENSG00000060138	YBX3	Y-box binding protein 3 [Source:HGNC Symbol;Acc:HGNC:2428]	GO:0032502|GO:0040007|GO:0032991|GO:0000003|GO:0023052|GO:0005623|GO:0009987|GO:0022414|GO:0008152|GO:0030054|GO:0050896|GO:0001071|GO:0005488|GO:0000988|GO:0051716|GO:0097159|GO:0009892|GO:0003700|GO:0048523|GO:0050794|GO:0043229|GO:0006807|GO:0006950|GO:0044702|GO:0071704|GO:0009628|GO:0019953|GO:0044237|GO:0003006|GO:0023051|GO:0000989|GO:0005911|GO:0045927|GO:0043227|GO:0040008|GO:0023057|GO:…	developmental process|growth|macromolecular complex|reproduction|signaling|cell|cellular process|reproductive process|metabolic process|cell junction|response to stimulus|nucleic acid binding transcription factor activity|binding|transcription factor activity, protein binding|cellular response to stimulus|organic cyclic compound binding|negative regulation of metabolic process|transcription facto…	K06099	cold shock domain protein A[-]	hsa04530	Tight junction - Homo sapiens (human)	12:10699089-10723312	3693	4982	2044	2940	17.4699636124414	18.6346153314946	9.40865260157296	12.6141557924142	18.052289471968	11.0114041969936	0.713183361660262	3.4636559318788e-05	0.00308969066632824	-
ENSG00000245954	LINC02273	long intergenic non-protein coding RNA 2273 [Source:HGNC Symbol;Acc:HGNC:53188]	-	-	-	-	-	-	4:152100754-152104720	46	68	16	20	1.13221994629135	1.32338958019132	0.383197433522755	0.446476541638761	1.22780476324133	0.414836987580758	1.56546473369221	3.53664985426282e-05	0.00313749487442855	UP
ENSG00000255819	KLRC4-KLRK1	KLRC4-KLRK1 readthrough [Source:HGNC Symbol;Acc:HGNC:48357]	GO:0016020|GO:0031224|GO:0016021	membrane|intrinsic component of membrane|integral component of membrane	-	-	-	-	12:10372353-10410146	9	15	44	39	0.148177794734649	0.195276319447195	0.70491537587939	0.582386392785677	0.171727057090922	0.643650884332533	-1.9061610175773	3.79599250471667e-05	0.00335509500490957	DOWN
ENSG00000120068	HOXB8	homeobox B8 [Source:HGNC Symbol;Acc:HGNC:5119]	GO:0032502|GO:0002376|GO:0007610|GO:0005623|GO:0009987|GO:0008152|GO:0001071|GO:0005488|GO:0002683|GO:0097159|GO:0003700|GO:0048523|GO:0050794|GO:0043229|GO:0006807|GO:0071704|GO:0044237|GO:0009653|GO:0043227|GO:0044708|GO:0009058|GO:0050793|GO:0005622|GO:0002682|GO:0002520|GO:0007626|GO:0048856|GO:0019222|GO:1903706|GO:0008344|GO:0045595|GO:0006725|GO:0030534|GO:1901360|GO:0007275|GO:0003676|GO:…	developmental process|immune system process|behavior|cell|cellular process|metabolic process|nucleic acid binding transcription factor activity|binding|negative regulation of immune system process|organic cyclic compound binding|transcription factor activity, sequence-specific DNA binding|negative regulation of cellular process|regulation of cellular process|intracellular organelle|nitrogen compo…	-	-	-	-	17:48611377-48614939	228	350	138	123	5.07046303709072	6.15438178696409	2.98625569472929	2.4809355961496	5.6124224120274	2.73359564543945	1.03782374100239	3.84887529398371e-05	0.00338928265740322	UP
ENSG00000106078	COBL	cordon-bleu WH2 repeat protein [Source:HGNC Symbol;Acc:HGNC:22199]	GO:0032502|GO:0040007|GO:0005623|GO:0016020|GO:0009987|GO:0005488|GO:0042995|GO:0050794|GO:0043229|GO:0016049|GO:0044089|GO:0044297|GO:0009653|GO:0016043|GO:0030427|GO:0071944|GO:0031252|GO:0050793|GO:0048589|GO:0005622|GO:0005515|GO:0005886|GO:0048856|GO:0048646|GO:0048565|GO:0001756|GO:0045595|GO:0035239|GO:0009888|GO:0048468|GO:0043025|GO:0035295|GO:0051130|GO:0005884|GO:0005938|GO:0007275|GO:…	developmental process|growth|cell|membrane|cellular process|binding|cell projection|regulation of cellular process|intracellular organelle|cell growth|positive regulation of cellular component biogenesis|cell body|anatomical structure morphogenesis|cellular component organization|site of polarized growth|cell periphery|cell leading edge|regulation of developmental process|developmental growth|int…	-	-	-	-	7:51016212-51316818	744	901	420	510	2.80780471687261	2.68857901849572	1.54232801723463	1.74566962437567	2.74819186768416	1.64399882080515	0.741273466612834	3.89486497496198e-05	0.00341717124126811	-
ENSG00000168427	KLHL30	kelch like family member 30 [Source:HGNC Symbol;Acc:HGNC:24770]	GO:0032991|GO:0005623|GO:0009987|GO:0008152|GO:0005488|GO:0003824|GO:0071704|GO:0044237|GO:0005622|GO:0005515|GO:0043234|GO:0016740|GO:0019787|GO:0000151|GO:0019538|GO:0043412|GO:0004842|GO:0031461|GO:0036211|GO:1990234|GO:0044267|GO:0006464|GO:0031463|GO:0032446|GO:0016567	macromolecular complex|cell|cellular process|metabolic process|binding|catalytic activity|organic substance metabolic process|cellular metabolic process|intracellular|protein binding|protein complex|transferase activity|ubiquitin-like protein transferase activity|ubiquitin ligase complex|protein metabolic process|macromolecule modification|ubiquitin-protein transferase activity|cullin-RING ubiqui…	-	-	-	-	2:238138722-238152947	51	68	20	18	0.933899866230965	0.984550702171322	0.35636004682137	0.298939431461718	0.959225284201144	0.327649739141544	1.54971530409832	3.91895773030438e-05	0.00342571455223384	UP
ENSG00000184678	H2BC21	H2B clustered histone 21 [Source:HGNC Symbol;Acc:HGNC:4760]	GO:0032991|GO:0002376|GO:0005623|GO:0009987|GO:0005576|GO:0050896|GO:0005488|GO:1903561|GO:0097159|GO:0043229|GO:0006950|GO:0006955|GO:0000785|GO:0016043|GO:0051707|GO:0043227|GO:0009607|GO:0009605|GO:0005615|GO:0032993|GO:0005622|GO:0005515|GO:0043234|GO:0045087|GO:0006959|GO:0003676|GO:0006952|GO:0031982|GO:0022607|GO:0098542|GO:0043231|GO:0005737|GO:0046983|GO:0009617|GO:0000790|GO:0070062|GO:…	macromolecular complex|immune system process|cell|cellular process|extracellular region|response to stimulus|binding|extracellular vesicle|organic cyclic compound binding|intracellular organelle|response to stress|immune response|chromatin|cellular component organization|response to other organism|membrane-bounded organelle|response to biotic stimulus|response to external stimulus|extracellular s…	K11252	histone H2B[-]	hsa05203|hsa05322|hsa05034	Viral carcinogenesis - Homo sapiens (human)|Systemic lupus erythematosus - Homo sapiens (human)|Alcoholism - Homo sapiens (human)	1:149842204-149886652	63	116	27	33	1.62942279187964	2.37223061056577	0.679504944062245	0.774119195537677	2.0008267012227	0.726812069799961	1.46094193267307	4.08409704281884e-05	0.00355703984780397	UP
ENSG00000198211	AC092143.1	novel protein (MC1R-TUBB3 readthrough)	GO:0004871|GO:0005198|GO:0023052|GO:0005623|GO:0016020|GO:0009987|GO:0008152|GO:0050896|GO:0005488|GO:0003824|GO:0036094|GO:0005200|GO:0051716|GO:0097159|GO:0004872|GO:0050794|GO:0043229|GO:0043167|GO:0038023|GO:0016787|GO:0031224|GO:0005622|GO:0043168|GO:0005874|GO:0001882|GO:0016817|GO:0004888|GO:0007154|GO:0007165|GO:0000166|GO:0016021|GO:0007017|GO:0007186|GO:0035639|GO:0001883|GO:0016818|GO:…	signal transducer activity|structural molecule activity|signaling|cell|membrane|cellular process|metabolic process|response to stimulus|binding|catalytic activity|small molecule binding|structural constituent of cytoskeleton|cellular response to stimulus|organic cyclic compound binding|receptor activity|regulation of cellular process|intracellular organelle|ion binding|signaling receptor activity…	-	-	-	-	16:89919165-89936092	160	0	0	0	3.93250789541596	0	0	0	1.96625394770798	0	Inf	4.12805639062488e-05	0.00358225228021353	UP
ENSG00000087074	PPP1R15A	protein phosphatase 1 regulatory subunit 15A [Source:HGNC Symbol;Acc:HGNC:14375]	GO:0032502|GO:0032991|GO:0023052|GO:0005623|GO:0016020|GO:0009987|GO:0008152|GO:0050896|GO:0005488|GO:0051716|GO:0009892|GO:0048523|GO:0008283|GO:0050794|GO:0043229|GO:0006807|GO:0006950|GO:0042175|GO:0071704|GO:0009628|GO:0044237|GO:0051641|GO:0023051|GO:0009653|GO:0043227|GO:0019867|GO:0009605|GO:0023057|GO:0009893|GO:0009058|GO:0008287|GO:0030234|GO:0050793|GO:0005622|GO:0005789|GO:0005515|GO:…	developmental process|macromolecular complex|signaling|cell|membrane|cellular process|metabolic process|response to stimulus|binding|cellular response to stimulus|negative regulation of metabolic process|negative regulation of cellular process|cell proliferation|regulation of cellular process|intracellular organelle|nitrogen compound metabolic process|response to stress|nuclear outer membrane-end…	K14019	protein phosphatase 1 regulatory subunit 15A[-]	hsa04141	Protein processing in endoplasmic reticulum - Homo sapiens (human)	19:48872392-48876057	3066	3809	1981	2192	50.9845892211746	50.0820115002685	32.0542143821275	33.0601957789635	50.5333003607216	32.5572050805455	0.634257551609904	4.17586040967767e-05	0.00359914220487298	-
ENSG00000121552	CSTA	cystatin A [Source:HGNC Symbol;Acc:HGNC:2481]	GO:0032502|GO:0005198|GO:0005623|GO:0016020|GO:0009987|GO:0005576|GO:0008152|GO:0005488|GO:1903561|GO:0060090|GO:0009892|GO:0048523|GO:0050794|GO:0043229|GO:0071704|GO:0044237|GO:0007155|GO:0043227|GO:0071944|GO:0005615|GO:0030234|GO:0005622|GO:0005515|GO:0005886|GO:0048856|GO:0019222|GO:0016337|GO:0004857|GO:0009888|GO:0007275|GO:0048513|GO:0001533|GO:0031982|GO:0098609|GO:0043231|GO:0019899|GO:…	developmental process|structural molecule activity|cell|membrane|cellular process|extracellular region|metabolic process|binding|extracellular vesicle|binding, bridging|negative regulation of metabolic process|negative regulation of cellular process|regulation of cellular process|intracellular organelle|organic substance metabolic process|cellular metabolic process|cell adhesion|membrane-bounded …	-	-	-	-	3:122325244-122341972	479	650	213	343	20.7898574865181	22.3065953817056	8.9955702105858	13.5022999234497	21.5482264341118	11.2489350670178	0.937780702124929	4.17768350129826e-05	0.00359914220487298	-
ENSG00000137501	SYTL2	synaptotagmin like 2 [Source:HGNC Symbol;Acc:HGNC:15585]	GO:0005623|GO:0016020|GO:0009987|GO:0008152|GO:0005488|GO:0036094|GO:0019898|GO:0009892|GO:0048523|GO:0050794|GO:0043229|GO:0051050|GO:0071704|GO:0043167|GO:0044237|GO:0051641|GO:0072341|GO:0016043|GO:0043227|GO:0008289|GO:0071944|GO:0005622|GO:0005515|GO:0005886|GO:0012505|GO:0019222|GO:0006810|GO:0005102|GO:0043168|GO:0032940|GO:0005543|GO:0031982|GO:0030276|GO:0043231|GO:0043169|GO:0030133|GO:…	cell|membrane|cellular process|metabolic process|binding|small molecule binding|extrinsic component of membrane|negative regulation of metabolic process|negative regulation of cellular process|regulation of cellular process|intracellular organelle|positive regulation of transport|organic substance metabolic process|ion binding|cellular metabolic process|cellular localization|modified amino acid b…	-	-	-	-	11:85694224-85811159	201	280	412	446	0.44899274010127	0.494543551041484	0.895517071612183	0.903597856051179	0.471768145571377	0.899557463831681	-0.931137434812355	4.28095543448115e-05	0.00367484606073591	-
ENSG00000267128	RNF157-AS1	RNF157 antisense RNA 1 [Source:HGNC Symbol;Acc:HGNC:44127]	-	-	-	-	-	-	17:76140556-76154650	18	18	1	3	0.300709491371393	0.237771375808962	0.0162615057499793	0.0454557754499821	0.269240433590178	0.0308586405999807	3.12514867102342	4.42047050381113e-05	0.00378100745888705	UP
ENSG00000115414	FN1	fibronectin 1 [Source:HGNC Symbol;Acc:HGNC:3778]	GO:0040011|GO:0032502|GO:0031012|GO:0040007|GO:0032991|GO:0002376|GO:0007610|GO:0023052|GO:0005623|GO:0016020|GO:0009987|GO:0005576|GO:0008152|GO:0050896|GO:0005488|GO:0005604|GO:1903561|GO:0051716|GO:0005577|GO:0048523|GO:0044877|GO:0008283|GO:0050794|GO:0040012|GO:0043229|GO:0005578|GO:0006950|GO:0016049|GO:0048520|GO:0071704|GO:0050900|GO:0043167|GO:0051051|GO:0044237|GO:0051641|GO:0050795|GO:…	locomotion|developmental process|extracellular matrix|growth|macromolecular complex|immune system process|behavior|signaling|cell|membrane|cellular process|extracellular region|metabolic process|response to stimulus|binding|basement membrane|extracellular vesicle|cellular response to stimulus|fibrinogen complex|negative regulation of cellular process|macromolecular complex binding|cell proliferat…	K05717	fibronectin 1[-]	hsa05200|hsa05165|hsa04151|hsa04810|hsa05205|hsa04510|hsa04933|hsa05146|hsa05222|hsa04512|hsa05100	Pathways in cancer - Homo sapiens (human)|Human papillomavirus infection - Homo sapiens (human)|PI3K-Akt signaling pathway - Homo sapiens (human)|Regulation of actin cytoskeleton - Homo sapiens (human)|Proteoglycans in cancer - Homo sapiens (human)|Focal adhesion - Homo sapiens (human)|AGE-RAGE signaling pathway in diabetic complications - Homo sapiens (human)|Amoebiasis - Homo sapiens (human)|Sm…	2:215360440-215436172	304	412	600	623	0.675181449557046	0.723516040907127	1.2966772797426	1.25497039883203	0.699348745232086	1.27582383928732	-0.86734517028748	4.54881381847694e-05	0.00387688903443335	-
ENSG00000103018	CYB5B	cytochrome b5 type B [Source:HGNC Symbol;Acc:HGNC:24374]	GO:0005623|GO:0016020|GO:0008152|GO:0005488|GO:0097159|GO:0043229|GO:0043167|GO:0043227|GO:0019867|GO:0009893|GO:0031224|GO:0030234|GO:0005622|GO:0031090|GO:0019222|GO:0019866|GO:0008047|GO:0043231|GO:0043169|GO:0005737|GO:0031966|GO:0043085|GO:0050790|GO:0016021|GO:0055114|GO:0005740|GO:0046872|GO:0020037|GO:0005741|GO:0005743|GO:0005739	cell|membrane|metabolic process|binding|organic cyclic compound binding|intracellular organelle|ion binding|membrane-bounded organelle|outer membrane|positive regulation of metabolic process|intrinsic component of membrane|enzyme regulator activity|intracellular|organelle membrane|regulation of metabolic process|organelle inner membrane|enzyme activator activity|intracellular membrane-bounded org…	-	-	-	-	16:69424525-69466266	1864	2362	2799	4251	9.07122989938882	9.0887529669608	13.2543074360069	18.7633149256229	9.07999143317481	16.0088111808149	-0.818103335389571	4.58743761087433e-05	0.00388207840942925	-
ENSG00000274049	INO80B-WBP1	INO80B-WBP1 readthrough (NMD candidate) [Source:HGNC Symbol;Acc:HGNC:49199]	GO:0032991|GO:0005623|GO:0009987|GO:0008152|GO:0050794|GO:0043229|GO:0006807|GO:0071704|GO:0044237|GO:0000785|GO:0016043|GO:0043227|GO:0009058|GO:0005622|GO:0043234|GO:0019222|GO:0006725|GO:1901360|GO:0034641|GO:0046483|GO:0070603|GO:0043231|GO:0006139|GO:0000790|GO:0044249|GO:0031323|GO:0006996|GO:0051276|GO:0010468|GO:0034645|GO:0051252|GO:0006325|GO:0031011|GO:0031981|GO:0005694|GO:0000228|GO:…	macromolecular complex|cell|cellular process|metabolic process|regulation of cellular process|intracellular organelle|nitrogen compound metabolic process|organic substance metabolic process|cellular metabolic process|chromatin|cellular component organization|membrane-bounded organelle|biosynthetic process|intracellular|protein complex|regulation of metabolic process|cellular aromatic compound met…	-	-	-	-	2:74455088-74460884	0	113	0	0	0	2.06928415467002	0	0	1.03464207733501	0	Inf	4.58408012146959e-05	0.00388207840942925	UP
ENSG00000197632	SERPINB2	serpin family B member 2 [Source:HGNC Symbol;Acc:HGNC:8584]	GO:0005623|GO:0016020|GO:0009987|GO:0005576|GO:0008152|GO:0050896|GO:0009892|GO:0048523|GO:0050794|GO:0006950|GO:0071704|GO:0044237|GO:0071944|GO:0009605|GO:0005615|GO:0030234|GO:0005622|GO:0005886|GO:0019222|GO:0050817|GO:0004857|GO:0010941|GO:0005737|GO:0009611|GO:0050819|GO:0060548|GO:0044092|GO:0008219|GO:0050790|GO:0043086|GO:0019538|GO:0031324|GO:0031323|GO:0050878|GO:0032268|GO:0030193|GO:…	cell|membrane|cellular process|extracellular region|metabolic process|response to stimulus|negative regulation of metabolic process|negative regulation of cellular process|regulation of cellular process|response to stress|organic substance metabolic process|cellular metabolic process|cell periphery|response to external stimulus|extracellular space|enzyme regulator activity|intracellular|plasma me…	K19821	plasminogen activator inhibitor 2[-]	hsa04610	Complement and coagulation cascades - Homo sapiens (human)	18:63871692-63903890	22	42	1	9	0.35875358245698	0.54153514809676	0.0158728464347312	0.133108069028007	0.45014436527687	0.0744904577313691	2.59526022820885	4.61206016845329e-05	0.00388912381130634	UP
ENSG00000012779	ALOX5	arachidonate 5-lipoxygenase [Source:HGNC Symbol;Acc:HGNC:435]	GO:0005623|GO:0016020|GO:0009987|GO:0005576|GO:0008152|GO:0050896|GO:0005488|GO:0003824|GO:0042995|GO:0016491|GO:0043229|GO:0006950|GO:0071704|GO:0043167|GO:0009628|GO:0044237|GO:0043227|GO:0071944|GO:0009605|GO:0009058|GO:0005615|GO:0005622|GO:0005515|GO:0005886|GO:0012505|GO:0031090|GO:0002532|GO:0044255|GO:0051213|GO:0006082|GO:0009991|GO:0050877|GO:0016701|GO:0044281|GO:0006952|GO:0043231|GO:…	cell|membrane|cellular process|extracellular region|metabolic process|response to stimulus|binding|catalytic activity|cell projection|oxidoreductase activity|intracellular organelle|response to stress|organic substance metabolic process|ion binding|response to abiotic stimulus|cellular metabolic process|membrane-bounded organelle|cell periphery|response to external stimulus|biosynthetic process|e…	K00461	arachidonate 5-lipoxygenase[1.13.11.34]	hsa01100|hsa05145|hsa04726|hsa04664|hsa00590|hsa04913	Metabolic pathways - Homo sapiens (human)|Toxoplasmosis - Homo sapiens (human)|Serotonergic synapse - Homo sapiens (human)|Fc epsilon RI signaling pathway - Homo sapiens (human)|Arachidonic acid metabolism - Homo sapiens (human)|Ovarian steroidogenesis - Homo sapiens (human)	10:45374176-45446119	148	140	55	64	1.70802767911992	1.27751507298808	0.617638713524242	0.669903285497378	1.492771376054	0.64377099951081	1.21337373473195	4.67940099685716e-05	0.00390451837024473	UP
ENSG00000230439	RP11-488P3.1	-	-	-	-	-	-	-	1:93752924-93775444	102	93	11	40	4.16477914293079	3.00246841713562	0.437050123705043	1.4813081668733	3.58362378003321	0.959179145289171	1.90154698996173	4.67571840436143e-05	0.00390451837024473	UP
ENSG00000267761	MIR4527HG	MIR4527 host gene [Source:HGNC Symbol;Acc:HGNC:31724]	-	-	-	-	-	-	18:47285725-47594550	16	18	3	0	0.639129888548683	0.568535303749297	0.116605538201658	0	0.60383259614899	0.058302769100829	3.37251232742128	4.66013251396051e-05	0.00390451837024473	UP
ENSG00000130363	RSPH3	radial spoke head 3 [Source:HGNC Symbol;Acc:HGNC:21054]	GO:0005488|GO:0005515	binding|protein binding	-	-	-	-	6:158972871-159000187	567	807	298	423	3.84512035829504	4.32717734841867	1.96642607564664	2.60175117332937	4.08614885335686	2.284088624488	0.839123131104748	4.75935962799417e-05	0.00395739923910985	-
ENSG00000187867	PALM3	paralemmin 3 [Source:HGNC Symbol;Acc:HGNC:33274]	GO:0023052|GO:0005623|GO:0016020|GO:0009987|GO:0050896|GO:0005488|GO:0036094|GO:0051716|GO:0097159|GO:0048523|GO:0050794|GO:0043167|GO:0023051|GO:0051707|GO:0071944|GO:0009607|GO:0009605|GO:0023057|GO:0005622|GO:0005515|GO:0005886|GO:0043168|GO:0001882|GO:0060761|GO:0005737|GO:0009966|GO:0010646|GO:0009617|GO:0007154|GO:0007165|GO:0009968|GO:0000166|GO:0010033|GO:0007166|GO:0001959|GO:0033993|GO:…	signaling|cell|membrane|cellular process|response to stimulus|binding|small molecule binding|cellular response to stimulus|organic cyclic compound binding|negative regulation of cellular process|regulation of cellular process|ion binding|regulation of signaling|response to other organism|cell periphery|response to biotic stimulus|response to external stimulus|negative regulation of signaling|intr…	-	-	-	-	19:14053365-14059159	150	175	314	304	3.21732893809387	2.96787854800469	6.55342220459161	5.91392840866363	3.09260374304928	6.23367530662762	-1.01126101928924	4.83965394634649e-05	0.00401019103387544	DOWN
ENSG00000112312	GMNN	geminin DNA replication inhibitor [Source:HGNC Symbol;Acc:HGNC:17493]	GO:0032502|GO:0005623|GO:0009987|GO:0008152|GO:0005488|GO:0000988|GO:0009892|GO:0048523|GO:0050794|GO:0043229|GO:0006807|GO:0071704|GO:0044237|GO:0000989|GO:0009653|GO:0016043|GO:0043227|GO:0009058|GO:0005622|GO:0005515|GO:0048856|GO:0019222|GO:0051726|GO:0007049|GO:0003712|GO:0006725|GO:1901360|GO:0007275|GO:0048513|GO:0034641|GO:0046483|GO:0022607|GO:0045786|GO:0043231|GO:0019899|GO:0005737|GO:…	developmental process|cell|cellular process|metabolic process|binding|transcription factor activity, protein binding|negative regulation of metabolic process|negative regulation of cellular process|regulation of cellular process|intracellular organelle|nitrogen compound metabolic process|organic substance metabolic process|cellular metabolic process|transcription factor activity, transcription fa…	-	-	-	-	6:24774931-24786099	451	660	900	919	7.52721131126407	8.7097435618873	14.6161846281163	13.9114064320957	8.11847743657568	14.263795530106	-0.813076836784649	4.88060362191524e-05	0.00401623189080639	-
ENSG00000168575	SLC20A2	solute carrier family 20 member 2 [Source:HGNC Symbol;Acc:HGNC:10947]	GO:0040011|GO:0005215|GO:0005623|GO:0016020|GO:0009987|GO:0005576|GO:1903561|GO:0004872|GO:0022857|GO:0043227|GO:0071944|GO:0031224|GO:0005886|GO:0016032|GO:0006810|GO:0001618|GO:0031982|GO:0005887|GO:0022891|GO:0031226|GO:0055085|GO:0070062|GO:0016021|GO:0051701|GO:0006811|GO:0015075|GO:0005315|GO:0019058|GO:0034220|GO:0098655|GO:0006820|GO:0098656|GO:0015293|GO:0046718|GO:0008509|GO:0006812|GO:…	locomotion|transporter activity|cell|membrane|cellular process|extracellular region|extracellular vesicle|receptor activity|transmembrane transporter activity|membrane-bounded organelle|cell periphery|intrinsic component of membrane|plasma membrane|viral process|transport|virus receptor activity|vesicle|integral component of plasma membrane|substrate-specific transmembrane transporter activity|in…	-	-	-	-	8:42416475-42541926	883	1213	587	598	5.56135071853748	6.04066072344484	3.59742130593705	3.41600956706022	5.80100572099116	3.50671543649864	0.726182678825971	4.86383715344662e-05	0.00401623189080639	-
ENSG00000129474	AJUBA	ajuba LIM protein [Source:HGNC Symbol;Acc:HGNC:20250]	GO:0040011|GO:0032502|GO:0032991|GO:0023052|GO:0005623|GO:0016020|GO:0009987|GO:0008152|GO:0030054|GO:0050896|GO:0005488|GO:0000988|GO:0051716|GO:0042995|GO:0009892|GO:0030055|GO:0048523|GO:0044877|GO:0050794|GO:0040012|GO:0043229|GO:0006807|GO:0006950|GO:0044089|GO:0071704|GO:0043167|GO:0009628|GO:0044237|GO:0051641|GO:0048870|GO:0023051|GO:0000989|GO:0005911|GO:0009653|GO:0016043|GO:0007155|GO:…	locomotion|developmental process|macromolecular complex|signaling|cell|membrane|cellular process|metabolic process|cell junction|response to stimulus|binding|transcription factor activity, protein binding|cellular response to stimulus|cell projection|negative regulation of metabolic process|cell-substrate junction|negative regulation of cellular process|macromolecular complex binding|regulation o…	K16682	LIM domain-containing protein[-]	hsa04390|hsa04392	Hippo signaling pathway - Homo sapiens (human)|Hippo signaling pathway - multiple species - Homo sapiens (human)	14:22971174-22982642	1091	1399	563	830	7.01448658648987	7.11201725095601	3.52219121975389	4.8400209440624	7.06325191872294	4.18110608190814	0.756447905220022	4.90688473176565e-05	0.00402398272298472	-
ENSG00000049130	KITLG	KIT ligand [Source:HGNC Symbol;Acc:HGNC:6343]	GO:0040011|GO:0032502|GO:0000003|GO:0002376|GO:0023052|GO:0005623|GO:0048511|GO:0016020|GO:0009987|GO:0005576|GO:0022414|GO:0008152|GO:0050896|GO:0005488|GO:0051716|GO:0002683|GO:0048523|GO:0008283|GO:0050794|GO:0040012|GO:0043229|GO:0006807|GO:0006950|GO:0044702|GO:0071704|GO:0050900|GO:0006955|GO:0042698|GO:0044237|GO:0003006|GO:0001776|GO:0048870|GO:0023051|GO:0040017|GO:0009653|GO:0016043|GO:…	locomotion|developmental process|reproduction|immune system process|signaling|cell|rhythmic process|membrane|cellular process|extracellular region|reproductive process|metabolic process|response to stimulus|binding|cellular response to stimulus|negative regulation of immune system process|negative regulation of cellular process|cell proliferation|regulation of cellular process|regulation of locom…	K05461	KIT ligand[-]	hsa05200|hsa04151|hsa04010|hsa04014|hsa04015|hsa04640|hsa04072|hsa04916	Pathways in cancer - Homo sapiens (human)|PI3K-Akt signaling pathway - Homo sapiens (human)|MAPK signaling pathway - Homo sapiens (human)|Ras signaling pathway - Homo sapiens (human)|Rap1 signaling pathway - Homo sapiens (human)|Hematopoietic cell lineage - Homo sapiens (human)|Phospholipase D signaling pathway - Homo sapiens (human)|Melanogenesis - Homo sapiens (human)	12:88492793-88580851	9595	12548	15688	17503	87.1248576018482	90.0898130701991	138.611279292428	144.147699094009	88.6073353360237	141.379489193218	-0.674074792551141	5.06815272736906e-05	0.00414199988650463	-
ENSG00000072310	SREBF1	sterol regulatory element binding transcription factor 1 [Source:HGNC Symbol;Acc:HGNC:11289]	GO:0032502|GO:0032991|GO:0023052|GO:0005623|GO:0048511|GO:0016020|GO:0009987|GO:0008152|GO:0050896|GO:0001071|GO:0005488|GO:0051716|GO:0097159|GO:0009892|GO:0003700|GO:0048523|GO:0044877|GO:0050794|GO:0043229|GO:0006807|GO:0006950|GO:0007623|GO:0042175|GO:0071704|GO:0009056|GO:0051051|GO:0044237|GO:0051641|GO:0006914|GO:0023051|GO:0016043|GO:0043227|GO:0009605|GO:0023057|GO:0009893|GO:0009058|GO:…	developmental process|macromolecular complex|signaling|cell|rhythmic process|membrane|cellular process|metabolic process|response to stimulus|nucleic acid binding transcription factor activity|binding|cellular response to stimulus|organic cyclic compound binding|negative regulation of metabolic process|transcription factor activity, sequence-specific DNA binding|negative regulation of cellular pr…	K07197	sterol regulatory element-binding transcription factor 1[-]	hsa04932|hsa04910|hsa04152|hsa04931	Non-alcoholic fatty liver disease (NAFLD) - Homo sapiens (human)|Insulin signaling pathway - Homo sapiens (human)|AMPK signaling pathway - Homo sapiens (human)|Insulin resistance - Homo sapiens (human)	17:17810399-17837002	1694	1877	2720	2870	7.36129918868061	6.44925205891332	11.5012172539631	11.3115227053216	6.90527562379696	11.4063699796423	-0.724068828308261	5.32317459287515e-05	0.00433557127933012	-
ENSG00000111843	TMEM14C	transmembrane protein 14C [Source:HGNC Symbol;Acc:HGNC:20952]	GO:0005623|GO:0016020|GO:0009987|GO:0008152|GO:0005488|GO:0043229|GO:0006807|GO:0071704|GO:0044237|GO:0043227|GO:0009058|GO:0031224|GO:0005622|GO:0005515|GO:0031090|GO:0006725|GO:1901360|GO:0034641|GO:0046483|GO:0043231|GO:0042168|GO:0005737|GO:0031966|GO:0051186|GO:0016021|GO:0044249|GO:0005740|GO:0006778|GO:0006783|GO:0005739|GO:0006779|GO:0033014	cell|membrane|cellular process|metabolic process|binding|intracellular organelle|nitrogen compound metabolic process|organic substance metabolic process|cellular metabolic process|membrane-bounded organelle|biosynthetic process|intrinsic component of membrane|intracellular|protein binding|organelle membrane|cellular aromatic compound metabolic process|organic cyclic compound metabolic process|cel…	-	-	-	-	6:10722915-10731129	858	1211	531	638	22.2248875655198	24.8027902510469	13.383844590956	14.9889512478393	23.5138389082834	14.1863979193976	0.7290017750548	5.36838529671583e-05	0.00435752199730703	-
ENSG00000105971	CAV2	caveolin 2 [Source:HGNC Symbol;Acc:HGNC:1528]	GO:0040011|GO:0032502|GO:0032991|GO:0005198|GO:0023052|GO:0005623|GO:0016020|GO:0009987|GO:0008152|GO:0030054|GO:0050896|GO:0005488|GO:0060090|GO:0051716|GO:0019898|GO:0030055|GO:0048523|GO:0008283|GO:0050794|GO:0043229|GO:0071704|GO:0032947|GO:0044237|GO:0023051|GO:0016043|GO:0043227|GO:0071944|GO:0023057|GO:0009893|GO:0031224|GO:0005622|GO:0005515|GO:0005886|GO:0043234|GO:0012505|GO:0048856|GO:…	locomotion|developmental process|macromolecular complex|structural molecule activity|signaling|cell|membrane|cellular process|metabolic process|cell junction|response to stimulus|binding|binding, bridging|cellular response to stimulus|extrinsic component of membrane|cell-substrate junction|negative regulation of cellular process|cell proliferation|regulation of cellular process|intracellular orga…	K12958	caveolin 2[-]	hsa04144|hsa05205|hsa04510|hsa05418|hsa05100	Endocytosis - Homo sapiens (human)|Proteoglycans in cancer - Homo sapiens (human)|Focal adhesion - Homo sapiens (human)|Fluid shear stress and atherosclerosis - Homo sapiens (human)|Bacterial invasion of epithelial cells - Homo sapiens (human)	7:116287380-116508541	2844	3603	1811	2116	18.7463027838899	18.7782162354967	11.6155117927726	12.6502704578761	18.7622595096933	12.1328911253243	0.628910211140526	5.40293001706256e-05	0.0043706956585485	-
ENSG00000163359	COL6A3	collagen type VI alpha 3 chain [Source:HGNC Symbol;Acc:HGNC:2213]	GO:0040011|GO:0032502|GO:0031012|GO:0032991|GO:0005623|GO:0016020|GO:0009987|GO:0005576|GO:0008152|GO:0050896|GO:0005488|GO:1903561|GO:0005589|GO:0009892|GO:0048523|GO:0050794|GO:0043229|GO:0005578|GO:0071704|GO:0009056|GO:0044237|GO:0009653|GO:0016043|GO:0007155|GO:0043227|GO:0071944|GO:0009605|GO:0005615|GO:0030234|GO:0005622|GO:0005515|GO:0005886|GO:0043234|GO:0012505|GO:0048856|GO:0019222|GO:…	locomotion|developmental process|extracellular matrix|macromolecular complex|cell|membrane|cellular process|extracellular region|metabolic process|response to stimulus|binding|extracellular vesicle|collagen type VI trimer|negative regulation of metabolic process|negative regulation of cellular process|regulation of cellular process|intracellular organelle|proteinaceous extracellular matrix|organi…	K06238	collagen, type VI, alpha[-]	hsa05165|hsa04151|hsa04510|hsa04974|hsa04512	Human papillomavirus infection - Homo sapiens (human)|PI3K-Akt signaling pathway - Homo sapiens (human)|Focal adhesion - Homo sapiens (human)|Protein digestion and absorption - Homo sapiens (human)|ECM-receptor interaction - Homo sapiens (human)	2:237324003-237414375	142	177	51	82	0.372361293654565	0.366991420001667	0.130132050640838	0.195023503804407	0.369676356828116	0.162577777222623	1.18513270816514	5.63080817191377e-05	0.00453964885859967	UP
ENSG00000002587	HS3ST1	heparan sulfate-glucosamine 3-sulfotransferase 1 [Source:HGNC Symbol;Acc:HGNC:5194]	GO:0005623|GO:0016020|GO:0008152|GO:0003824|GO:0043229|GO:0006807|GO:0071704|GO:0043227|GO:0009058|GO:0031224|GO:0005622|GO:0012505|GO:0016740|GO:0044281|GO:0043231|GO:0005737|GO:0005975|GO:0016021|GO:0005794|GO:0005796|GO:1901137|GO:0008146|GO:0009059|GO:0006024|GO:0030203|GO:0008467	cell|membrane|metabolic process|catalytic activity|intracellular organelle|nitrogen compound metabolic process|organic substance metabolic process|membrane-bounded organelle|biosynthetic process|intrinsic component of membrane|intracellular|endomembrane system|transferase activity|small molecule metabolic process|intracellular membrane-bounded organelle|cytoplasm|carbohydrate metabolic process|in…	K01024	[heparan sulfate]-glucosamine 3-sulfotransferase 1[2.8.2.23]	hsa00534	Glycosaminoglycan biosynthesis - heparan sulfate / heparin - Homo sapiens (human)	4:11393150-11429765	301	424	156	204	2.37092085989043	2.64070706689465	1.19565989689679	1.45739670045398	2.50581396339254	1.32652829867539	0.917623857347209	5.77717701050503e-05	0.00464197145382802	-
ENSG00000274810	NPHP3-ACAD11	NPHP3-ACAD11 readthrough (NMD candidate) [Source:HGNC Symbol;Acc:HGNC:48351]	GO:0032991|GO:0005623|GO:0008152|GO:0005488|GO:0003824|GO:0043229|GO:0016787|GO:0005622|GO:0005515|GO:0043234|GO:0016817|GO:0005875|GO:0005871|GO:0016818|GO:0005856|GO:0015630|GO:0016462|GO:0017111|GO:0003774|GO:0003777	macromolecular complex|cell|metabolic process|binding|catalytic activity|intracellular organelle|hydrolase activity|intracellular|protein binding|protein complex|hydrolase activity, acting on acid anhydrides|microtubule associated complex|kinesin complex|hydrolase activity, acting on acid anhydrides, in phosphorus-containing anhydrides|cytoskeleton|microtubule cytoskeleton|pyrophosphatase activit…	-	-	-	-	3:132558142-132722459	3	2	20	17	0.0231460803010098	0.0121996361800945	0.150169366032167	0.118976655336453	0.0176728582405522	0.13457301068431	-2.92878180728962	5.90938034689268e-05	0.00473226351000829	DOWN
ENSG00000150054	MPP7	membrane palmitoylated protein 7 [Source:HGNC Symbol;Acc:HGNC:26542]	GO:0032991|GO:0005198|GO:0023052|GO:0005623|GO:0016020|GO:0009987|GO:0030054|GO:0050896|GO:0005488|GO:0060090|GO:0051716|GO:0050794|GO:0044089|GO:0032947|GO:0023051|GO:0005911|GO:0016043|GO:0071944|GO:0005515|GO:0005886|GO:0043234|GO:0035591|GO:0051130|GO:0098797|GO:0005912|GO:0051128|GO:0022607|GO:0009966|GO:0046983|GO:0019904|GO:0010646|GO:0008104|GO:0007163|GO:0007154|GO:0007165|GO:0009967|GO:…	macromolecular complex|structural molecule activity|signaling|cell|membrane|cellular process|cell junction|response to stimulus|binding|binding, bridging|cellular response to stimulus|regulation of cellular process|positive regulation of cellular component biogenesis|protein complex scaffold|regulation of signaling|cell-cell junction|cellular component organization|cell periphery|protein binding|…	-	-	-	-	10:28050993-28334486	1150	1450	1889	2103	7.69096466914034	7.66752291046285	12.2927467589737	12.7561709512909	7.67924378980159	12.5244588551323	-0.70571211589049	6.12656315087206e-05	0.00488197222339137	-
ENSG00000170456	DENND5B	DENN domain containing 5B [Source:HGNC Symbol;Acc:HGNC:28338]	GO:0005215|GO:0016020|GO:0009987|GO:0008152|GO:0050896|GO:0005488|GO:0022857|GO:0051606|GO:0009628|GO:0009605|GO:0009893|GO:0031224|GO:0005515|GO:0005085|GO:0019222|GO:0006810|GO:0009612|GO:0009582|GO:0005088|GO:0022891|GO:0043085|GO:0055085|GO:0050790|GO:0016021|GO:0051345|GO:0017112|GO:0015267|GO:0006811|GO:0015075|GO:0050982|GO:0034220|GO:0098655|GO:0005216|GO:0006812|GO:0043087|GO:0043547|GO:…	transporter activity|membrane|cellular process|metabolic process|response to stimulus|binding|transmembrane transporter activity|detection of stimulus|response to abiotic stimulus|response to external stimulus|positive regulation of metabolic process|intrinsic component of membrane|protein binding|guanyl-nucleotide exchange factor activity|regulation of metabolic process|transport|response to mec…	-	-	-	-	12:31382223-31591097	489	567	843	881	2.3782093291816	2.18036260289127	3.98936006954298	3.88611283896535	2.27928596603644	3.93773645425417	-0.788784616644671	6.13724298951313e-05	0.00488197222339137	-
ENSG00000003987	MTMR7	myotubularin related protein 7 [Source:HGNC Symbol;Acc:HGNC:7454]	GO:0005623|GO:0016020|GO:0009987|GO:0008152|GO:0005488|GO:0003824|GO:0071704|GO:0009056|GO:0044237|GO:0016787|GO:0009058|GO:0005622|GO:0005515|GO:0044262|GO:0044255|GO:0043647|GO:0016788|GO:0044281|GO:0019637|GO:0005737|GO:0005975|GO:0006629|GO:0044249|GO:0019538|GO:0005829|GO:0008654|GO:0046486|GO:0043412|GO:0071545|GO:0006066|GO:0046855|GO:0036211|GO:0006796|GO:0044267|GO:0008610|GO:0046838|GO:…	cell|membrane|cellular process|metabolic process|binding|catalytic activity|organic substance metabolic process|catabolic process|cellular metabolic process|hydrolase activity|biosynthetic process|intracellular|protein binding|cellular carbohydrate metabolic process|cellular lipid metabolic process|inositol phosphate metabolic process|hydrolase activity, acting on ester bonds|small molecule metab…	K18083	myotubularin-related protein 6/7/8[3.1.3.64 3.1.3.95]	hsa01100|hsa04070|hsa00562	Metabolic pathways - Homo sapiens (human)|Phosphatidylinositol signaling system - Homo sapiens (human)|Inositol phosphate metabolism - Homo sapiens (human)	8:17298030-17413528	8	13	0	0	0.0835790617789732	0.107379723161648	0	0	0.0954793924703106	0	Inf	6.26977879048749e-05	0.00497083059987354	UP
ENSG00000182742	HOXB4	homeobox B4 [Source:HGNC Symbol;Acc:HGNC:5115]	GO:0032502|GO:0002376|GO:0005623|GO:0009987|GO:0008152|GO:0001071|GO:0005488|GO:0097159|GO:0009892|GO:0003700|GO:0048523|GO:0008283|GO:0050794|GO:0043229|GO:0006807|GO:0071704|GO:0044237|GO:0009653|GO:0043227|GO:0009893|GO:0009058|GO:0050793|GO:0005622|GO:0002520|GO:0048856|GO:0019222|GO:0045595|GO:0006725|GO:0009888|GO:1901360|GO:0007275|GO:0003676|GO:0048513|GO:0034641|GO:0031325|GO:0046483|GO:…	developmental process|immune system process|cell|cellular process|metabolic process|nucleic acid binding transcription factor activity|binding|organic cyclic compound binding|negative regulation of metabolic process|transcription factor activity, sequence-specific DNA binding|negative regulation of cellular process|cell proliferation|regulation of cellular process|intracellular organelle|nitrogen…	-	-	-	-	17:48575513-48580111	296	280	133	140	5.37549089111365	4.02058510061514	2.35023855023029	2.30596273502047	4.69803799586439	2.32810064262538	1.01290495476277	6.32731936372353e-05	0.00499983938065889	UP
ENSG00000183778	B3GALT5	beta-1,3-galactosyltransferase 5 [Source:HGNC Symbol;Acc:HGNC:920]	GO:0005623|GO:0016020|GO:0009987|GO:0008152|GO:0003824|GO:0043229|GO:0071704|GO:0044237|GO:0043227|GO:0009058|GO:0031224|GO:0005622|GO:0012505|GO:0016740|GO:0031090|GO:0006486|GO:0043231|GO:0005737|GO:0005975|GO:0005783|GO:0016757|GO:0016021|GO:0044249|GO:0019538|GO:0005794|GO:0034645|GO:0043412|GO:0008194|GO:0009100|GO:0036211|GO:0016758|GO:0070085|GO:1901137|GO:0044267|GO:0000139|GO:0009059|GO:…	cell|membrane|cellular process|metabolic process|catalytic activity|intracellular organelle|organic substance metabolic process|cellular metabolic process|membrane-bounded organelle|biosynthetic process|intrinsic component of membrane|intracellular|endomembrane system|transferase activity|organelle membrane|protein glycosylation|intracellular membrane-bounded organelle|cytoplasm|carbohydrate meta…	K03877	beta-1,3-galactosyltransferase 5[2.4.1.-]	hsa01100	Metabolic pathways - Homo sapiens (human)	21:39556442-39673137	40	69	19	10	0.143509625690739	0.195740651217362	0.0663293655662569	0.0325420454050597	0.169625138454051	0.0494357054856583	1.77872466735329	6.36897154794586e-05	0.00501614313597954	UP
ENSG00000234667	ACTBP13	ACTB pseudogene 13 [Source:HGNC Symbol;Acc:HGNC:44626]	-	-	-	-	-	-	3:49873347-49877980	22	21	3	4	0.323915621277515	0.244473787185676	0.042978476316019	0.0534091761068559	0.284194704231595	0.0481938262114374	2.55995942182656	6.77959109470722e-05	0.00532197900934516	UP
ENSG00000175274	TP53I11	tumor protein p53 inducible protein 11 [Source:HGNC Symbol;Acc:HGNC:16842]	GO:0016020|GO:0009987|GO:0050896|GO:0048523|GO:0008283|GO:0050794|GO:0006950|GO:0031224|GO:0042127|GO:0008285|GO:0016021	membrane|cellular process|response to stimulus|negative regulation of cellular process|cell proliferation|regulation of cellular process|response to stress|intrinsic component of membrane|regulation of cell proliferation|negative regulation of cell proliferation|integral component of membrane	-	-	-	-	11:44885903-44951306	611	623	1224	964	2.35073202650965	1.89519290828225	4.58223173338071	3.36385031464907	2.12296246739595	3.97304102401489	-0.904164824635429	6.86062873142184e-05	0.00536793587038199	-
ENSG00000145358	DDIT4L	DNA damage inducible transcript 4 like [Source:HGNC Symbol;Acc:HGNC:30555]	GO:0023052|GO:0005623|GO:0009987|GO:0050896|GO:0005488|GO:0051716|GO:0048523|GO:0050794|GO:0023051|GO:0023057|GO:0005622|GO:0005515|GO:0005737|GO:0009966|GO:0010646|GO:0007154|GO:0007165|GO:0009968	signaling|cell|cellular process|response to stimulus|binding|cellular response to stimulus|negative regulation of cellular process|regulation of cellular process|regulation of signaling|negative regulation of signaling|intracellular|protein binding|cytoplasm|regulation of signal transduction|regulation of cell communication|cell communication|signal transduction|negative regulation of signal tran…	-	-	-	-	4:100185870-100190782	43	83	145	139	0.758298280976506	1.15731739056074	2.48812845164364	2.22322183001563	0.957807835768623	2.35567514082963	-1.29833245481781	7.12720907007602e-05	0.00554018622958613	DOWN
ENSG00000186212	SOWAHB	sosondowah ankyrin repeat domain family member B [Source:HGNC Symbol;Acc:HGNC:32958]	GO:0005488|GO:0005515	binding|protein binding	-	-	-	-	4:76894928-76898147	70	128	33	39	1.4832305569066	2.1444960480531	0.68039085743263	0.749505966367654	1.81386330247985	0.714948411900142	1.34315468357536	7.11583966441892e-05	0.00554018622958613	UP
ENSG00000138356	AOX1	aldehyde oxidase 1 [Source:HGNC Symbol;Acc:HGNC:553]	GO:0009055|GO:0005623|GO:0009987|GO:0005576|GO:0008152|GO:0050896|GO:0005488|GO:0003824|GO:0036094|GO:1903561|GO:0097159|GO:0016491|GO:0006807|GO:0006950|GO:0071704|GO:0009056|GO:0043167|GO:0044237|GO:0043227|GO:0048037|GO:0005622|GO:0006725|GO:1901360|GO:0051536|GO:0034641|GO:0043168|GO:0044281|GO:0006952|GO:0031982|GO:0046483|GO:0016614|GO:0043169|GO:0005737|GO:0072593|GO:0043546|GO:0016903|GO:…	electron carrier activity|cell|cellular process|extracellular region|metabolic process|response to stimulus|binding|catalytic activity|small molecule binding|extracellular vesicle|organic cyclic compound binding|oxidoreductase activity|nitrogen compound metabolic process|response to stress|organic substance metabolic process|catabolic process|ion binding|cellular metabolic process|membrane-bounde…	K00157	aldehyde oxidase[1.2.3.1]	hsa01100|hsa04630|hsa00982|hsa00830|hsa00280|hsa00380|hsa00350|hsa00760|hsa00750	Metabolic pathways - Homo sapiens (human)|JAK-STAT signaling pathway - Homo sapiens (human)|Drug metabolism - cytochrome P450 - Homo sapiens (human)|Retinol metabolism - Homo sapiens (human)|Valine, leucine and isoleucine degradation - Homo sapiens (human)|Tryptophan metabolism - Homo sapiens (human)|Tyrosine metabolism - Homo sapiens (human)|Nicotinate and nicotinamide metabolism - Homo sapiens …	2:200585868-200677064	38	37	10	10	0.346437024847268	0.266713073960158	0.0887090816713271	0.0826900156958873	0.306575049403713	0.0856995486836072	1.83888077624638	7.28965625287206e-05	0.00564806353306944	UP
ENSG00000119917	IFIT3	interferon induced protein with tetratricopeptide repeats 3 [Source:HGNC Symbol;Acc:HGNC:5411]	GO:0002376|GO:0023052|GO:0005623|GO:0009987|GO:0050896|GO:0005488|GO:0051716|GO:0097159|GO:0048523|GO:0008283|GO:0050794|GO:0043229|GO:0006950|GO:0006955|GO:0051707|GO:0043227|GO:0009607|GO:0009605|GO:0005622|GO:0005515|GO:0042802|GO:0042127|GO:0045087|GO:0010941|GO:0003676|GO:0006952|GO:0098542|GO:0043231|GO:0005737|GO:0009615|GO:0060548|GO:0007154|GO:0007165|GO:0008219|GO:0008285|GO:0051607|GO:…	immune system process|signaling|cell|cellular process|response to stimulus|binding|cellular response to stimulus|organic cyclic compound binding|negative regulation of cellular process|cell proliferation|regulation of cellular process|intracellular organelle|response to stress|immune response|response to other organism|membrane-bounded organelle|response to biotic stimulus|response to external st…	-	-	-	-	10:89327894-89340971	1297	1734	2221	2382	33.5200330547821	35.4337894827568	55.8530348573281	55.8346982200274	34.4769112687694	55.8438665386777	-0.695768303389296	7.36872020604085e-05	0.00568315726983908	-
ENSG00000160285	LSS	lanosterol synthase [Source:HGNC Symbol;Acc:HGNC:6708]	GO:0005623|GO:0016020|GO:0008152|GO:0003824|GO:0043229|GO:0042175|GO:0071704|GO:0043227|GO:0016853|GO:0009058|GO:0005622|GO:0005789|GO:0012505|GO:0031090|GO:1901360|GO:0016866|GO:0044281|GO:0043231|GO:0005737|GO:0006629|GO:0005783|GO:0006066|GO:0005811|GO:0008202|GO:0008610|GO:0006694|GO:0016125|GO:0000250|GO:0016126|GO:0008203|GO:0006695	cell|membrane|metabolic process|catalytic activity|intracellular organelle|nuclear outer membrane-endoplasmic reticulum membrane network|organic substance metabolic process|membrane-bounded organelle|isomerase activity|biosynthetic process|intracellular|endoplasmic reticulum membrane|endomembrane system|organelle membrane|organic cyclic compound metabolic process|intramolecular transferase activi…	K01852	lanosterol synthase[5.4.99.7]	hsa01100|hsa00100	Metabolic pathways - Homo sapiens (human)|Steroid biosynthesis - Homo sapiens (human)	21:46188141-46228824	1057	1052	1580	1834	4.46827288650017	3.51628977544944	6.49913748025141	7.03173239570852	3.99228133097481	6.76543493797996	-0.760969296386898	7.38257942360926e-05	0.00568315726983908	-
ENSG00000075223	SEMA3C	semaphorin 3C [Source:HGNC Symbol;Acc:HGNC:10725]	GO:0040011|GO:0032502|GO:0040007|GO:0045499|GO:0002376|GO:0007610|GO:0023052|GO:0009987|GO:0005576|GO:0050896|GO:0005488|GO:1903561|GO:0051716|GO:0040013|GO:0048523|GO:0048521|GO:0050794|GO:0040012|GO:0016049|GO:0006955|GO:0050795|GO:0048870|GO:0045926|GO:0040017|GO:0009653|GO:0016043|GO:0043227|GO:0040008|GO:0009605|GO:0005615|GO:0050793|GO:0048589|GO:0005515|GO:0048856|GO:0048646|GO:0007507|GO:…	locomotion|developmental process|growth|chemorepellent activity|immune system process|behavior|signaling|cellular process|extracellular region|response to stimulus|binding|extracellular vesicle|cellular response to stimulus|negative regulation of locomotion|negative regulation of cellular process|negative regulation of behavior|regulation of cellular process|regulation of locomotion|cell growth|i…	K06840	semaphorin 3[-]	hsa04360	Axon guidance - Homo sapiens (human)	7:80742538-80922359	737	955	468	511	6.46998409779712	6.62892369683422	3.99774727096763	4.06869390835596	6.54945389731567	4.03322058966179	0.699442304239867	7.56254353244892e-05	0.00580297552599232	-
ENSG00000176597	B3GNT5	UDP-GlcNAc:betaGal beta-1,3-N-acetylglucosaminyltransferase 5 [Source:HGNC Symbol;Acc:HGNC:15684]	GO:0032502|GO:0005623|GO:0016020|GO:0009987|GO:0008152|GO:0003824|GO:0043229|GO:0071704|GO:0044237|GO:0043227|GO:0009058|GO:0031224|GO:0005622|GO:0012505|GO:0016740|GO:0048856|GO:0031090|GO:0006486|GO:0044255|GO:0007275|GO:0048513|GO:0007420|GO:0043231|GO:0005737|GO:0060322|GO:0005975|GO:0006629|GO:0016757|GO:0016021|GO:0044249|GO:0019538|GO:0005794|GO:0034645|GO:0043412|GO:0007417|GO:0008194|GO:…	developmental process|cell|membrane|cellular process|metabolic process|catalytic activity|intracellular organelle|organic substance metabolic process|cellular metabolic process|membrane-bounded organelle|biosynthetic process|intrinsic component of membrane|intracellular|endomembrane system|transferase activity|anatomical structure development|organelle membrane|protein glycosylation|cellular lipi…	K03766	beta-1,3-N-acetylglucosaminyltransferase 5[2.4.1.206]	hsa01100|hsa00601	Metabolic pathways - Homo sapiens (human)|Glycosphingolipid biosynthesis - lacto and neolacto series - Homo sapiens (human)	3:183253244-183298504	508	808	353	335	2.08671077820994	2.62430435583086	1.41093432343383	1.248076342805	2.3555075670204	1.32950533311941	0.825148402271072	7.74838534734107e-05	0.00592652140797908	-
ENSG00000160209	PDXK	pyridoxal kinase [Source:HGNC Symbol;Acc:HGNC:8819]	GO:0005623|GO:0009987|GO:0005576|GO:0008152|GO:0005488|GO:0003824|GO:0036094|GO:1903561|GO:0097159|GO:0008283|GO:0043229|GO:0006807|GO:0071704|GO:0043167|GO:0044237|GO:0043227|GO:0048037|GO:0009058|GO:0005622|GO:0005515|GO:0016740|GO:0042802|GO:0006081|GO:0006725|GO:1901360|GO:0034641|GO:0043168|GO:0044281|GO:0001882|GO:0016772|GO:0031982|GO:0019637|GO:0046483|GO:0043231|GO:0043169|GO:0005737|GO:…	cell|cellular process|extracellular region|metabolic process|binding|catalytic activity|small molecule binding|extracellular vesicle|organic cyclic compound binding|cell proliferation|intracellular organelle|nitrogen compound metabolic process|organic substance metabolic process|ion binding|cellular metabolic process|membrane-bounded organelle|cofactor binding|biosynthetic process|intracellular|p…	K00868	pyridoxine kinase[2.7.1.35]	hsa01100|hsa00750	Metabolic pathways - Homo sapiens (human)|Vitamin B6 metabolism - Homo sapiens (human)	21:43719094-43762307	1148	1017	1775	1886	4.23113428270582	2.96374051566857	6.36571638649568	6.30455879220677	3.59743739918719	6.33513758935123	-0.816406370678529	8.06794895997136e-05	0.00615123111759605	-
ENSG00000172478	MAB21L4	mab-21 like 4 [Source:HGNC Symbol;Acc:HGNC:26216]	-	-	-	-	-	-	2:240886048-240896889	12	12	0	1	0.15356006727639	0.121416323476098	0	0.0116010380985453	0.137488195376244	0.00580051904927265	4.56698194206399	8.40066863153837e-05	0.00638450815996916	UP
ENSG00000182307	C8orf33	chromosome 8 open reading frame 33 [Source:HGNC Symbol;Acc:HGNC:26104]	GO:0005488|GO:0005515	binding|protein binding	-	-	-	-	8:145052378-145056030	1411	1983	915	1118	18.1335354371565	20.1503349546055	11.4422252883747	13.0315264032785	19.141935195881	12.2368758458266	0.645501414020941	8.4918413817691e-05	0.00643331119792184	-
ENSG00000142627	EPHA2	EPH receptor A2 [Source:HGNC Symbol;Acc:HGNC:3386]	GO:0040011|GO:0032502|GO:0004871|GO:0002376|GO:0023052|GO:0005623|GO:0016020|GO:0009987|GO:0008152|GO:0030054|GO:0050896|GO:0005488|GO:0003824|GO:0036094|GO:0051716|GO:0042995|GO:0097159|GO:0004872|GO:0030055|GO:0048523|GO:0008283|GO:0050794|GO:0040012|GO:0006950|GO:0071704|GO:0043167|GO:0009986|GO:0044237|GO:0051641|GO:0038023|GO:0048870|GO:0023051|GO:0009653|GO:0016043|GO:0007155|GO:0071944|GO:…	locomotion|developmental process|signal transducer activity|immune system process|signaling|cell|membrane|cellular process|metabolic process|cell junction|response to stimulus|binding|catalytic activity|small molecule binding|cellular response to stimulus|cell projection|organic cyclic compound binding|receptor activity|cell-substrate junction|negative regulation of cellular process|cell prolifer…	K05103	Eph receptor A2[2.7.10.1]	hsa04151|hsa04010|hsa04014|hsa04015|hsa04360	PI3K-Akt signaling pathway - Homo sapiens (human)|MAPK signaling pathway - Homo sapiens (human)|Ras signaling pathway - Homo sapiens (human)|Rap1 signaling pathway - Homo sapiens (human)|Axon guidance - Homo sapiens (human)	1:16124337-16156087	5791	7008	3919	4075	85.0987508311065	81.4268772820183	56.0375028842509	54.3119393184323	83.2628140565624	55.1747211013416	0.593664886519239	8.81812998825973e-05	0.00663835501702935	-
ENSG00000164509	IL31RA	interleukin 31 receptor A [Source:HGNC Symbol;Acc:HGNC:18969]	GO:0032502|GO:0004871|GO:0002376|GO:0023052|GO:0005623|GO:0016020|GO:0009987|GO:0008152|GO:0050896|GO:0005488|GO:0000988|GO:0051716|GO:0002683|GO:0004872|GO:0048523|GO:0008283|GO:0050794|GO:0045321|GO:0006807|GO:0006950|GO:0071704|GO:0006955|GO:0009986|GO:0044237|GO:0038023|GO:0023051|GO:0000989|GO:0051707|GO:0071944|GO:0009607|GO:0009605|GO:0009893|GO:0009058|GO:0031224|GO:0005622|GO:0002682|GO:…	developmental process|signal transducer activity|immune system process|signaling|cell|membrane|cellular process|metabolic process|response to stimulus|binding|transcription factor activity, protein binding|cellular response to stimulus|negative regulation of immune system process|receptor activity|negative regulation of cellular process|cell proliferation|regulation of cellular process|leukocyte …	K22630	interleukin 31 receptor subunit alpha[-]	hsa04060	Cytokine-cytokine receptor interaction - Homo sapiens (human)	5:55851379-55922853	37	64	15	15	0.39469432610057	0.539812169694418	0.15570434731746	0.14512303544225	0.467253247897494	0.150413691379855	1.63526879818528	8.80028053520722e-05	0.00663835501702935	UP
ENSG00000186529	CYP4F3	cytochrome P450 family 4 subfamily F member 3 [Source:HGNC Symbol;Acc:HGNC:2646]	GO:0005623|GO:0016020|GO:0009987|GO:0008152|GO:0050896|GO:0005488|GO:0003824|GO:0051716|GO:0097159|GO:0016491|GO:0043229|GO:0042175|GO:0071704|GO:0009056|GO:0043167|GO:0044237|GO:0043227|GO:0031224|GO:0005622|GO:0005789|GO:0012505|GO:0031090|GO:0044255|GO:0006082|GO:0009410|GO:0044281|GO:0043231|GO:0043169|GO:0005737|GO:0016705|GO:0004497|GO:0006629|GO:0005783|GO:0006805|GO:0016021|GO:0055114|GO:…	cell|membrane|cellular process|metabolic process|response to stimulus|binding|catalytic activity|cellular response to stimulus|organic cyclic compound binding|oxidoreductase activity|intracellular organelle|nuclear outer membrane-endoplasmic reticulum membrane network|organic substance metabolic process|catabolic process|ion binding|cellular metabolic process|membrane-bounded organelle|intrinsic …	K17726	phylloquinone omega-hydroxylase / docosahexaenoic acid omega-hydroxylase / leukotriene-B4 20-monooxygenase[1.14.14.78 1.14.14.79 1.14.14.94]	hsa01100|hsa00590	Metabolic pathways - Homo sapiens (human)|Arachidonic acid metabolism - Homo sapiens (human)	19:15615617-15662825	63	95	31	27	0.378348501450444	0.451109305594056	0.181155557712134	0.147068362287909	0.41472890352225	0.164111960000022	1.3374882137885	8.85190565567963e-05	0.00664282630714272	UP
ENSG00000165757	JCAD	junctional cadherin 5 associated [Source:HGNC Symbol;Acc:HGNC:29283]	GO:0030054|GO:0005911|GO:0007155|GO:0005912	cell junction|cell-cell junction|cell adhesion|adherens junction	-	-	-	-	10:30012800-30115494	549	715	1040	993	3.67267951387838	3.78199535496783	6.76983483684031	6.0250171385171	3.7273374344231	6.39742598767871	-0.779346120103883	8.92677869935885e-05	0.00667801400882444	-
ENSG00000169715	MT1E	metallothionein 1E [Source:HGNC Symbol;Acc:HGNC:7397]	GO:0040007|GO:0005623|GO:0009987|GO:0050896|GO:0005488|GO:0051716|GO:0043229|GO:0043167|GO:0045926|GO:0043227|GO:0040008|GO:0005622|GO:0043231|GO:0043169|GO:0005737|GO:0010035|GO:0046872|GO:0010038|GO:0048471|GO:0010043|GO:0071241|GO:0005634|GO:0046686|GO:0071294|GO:0046914|GO:0071248|GO:0071276|GO:0008270	growth|cell|cellular process|response to stimulus|binding|cellular response to stimulus|intracellular organelle|ion binding|negative regulation of growth|membrane-bounded organelle|regulation of growth|intracellular|intracellular membrane-bounded organelle|cation binding|cytoplasm|response to inorganic substance|metal ion binding|response to metal ion|perinuclear region of cytoplasm|response to z…	K14739	metallothionein 1/2[-]	hsa04978	Mineral absorption - Homo sapiens (human)	16:56625475-56627112	3383	4626	2152	2719	150.664699681783	162.899312755687	93.2579194792635	109.828939952128	156.782006218735	101.543429715696	0.626663097413495	8.99955146655702e-05	0.0067114155061849	-
ENSG00000258791	LINC00520	long intergenic non-protein coding RNA 520 [Source:HGNC Symbol;Acc:HGNC:19843]	-	-	-	-	-	-	14:55781135-55796688	8	11	0	0	0.165410561357113	0.179826602686159	0	0	0.172618582021636	0	Inf	9.3308195184534e-05	0.00693678121459103	UP
ENSG00000228526	MIR34AHG	MIR34A host gene [Source:HGNC Symbol;Acc:HGNC:51913]	-	-	-	-	-	-	1:9148011-9196983	178	135	61	64	2.35865983306185	1.41443149828519	0.786522546679391	0.769172309936007	1.88654566567352	0.777847428307699	1.27818791325317	9.70136278599124e-05	0.00718985470574208	UP
ENSG00000086730	LAT2	linker for activation of T cells family member 2 [Source:HGNC Symbol;Acc:HGNC:12749]	GO:0002376|GO:0023052|GO:0005623|GO:0016020|GO:0009987|GO:0005576|GO:0050896|GO:0005488|GO:1903561|GO:0051716|GO:0050794|GO:0045321|GO:0043229|GO:0006950|GO:0006955|GO:0051641|GO:0043227|GO:0071944|GO:0031224|GO:0002684|GO:0005622|GO:0002682|GO:0005515|GO:0005886|GO:0002757|GO:0002250|GO:0045087|GO:0051640|GO:0006810|GO:0032940|GO:0006952|GO:0031982|GO:0043231|GO:0005737|GO:0051656|GO:0001775|GO:…	immune system process|signaling|cell|membrane|cellular process|extracellular region|response to stimulus|binding|extracellular vesicle|cellular response to stimulus|regulation of cellular process|leukocyte activation|intracellular organelle|response to stress|immune response|cellular localization|membrane-bounded organelle|cell periphery|intrinsic component of membrane|positive regulation of immu…	-	-	-	-	7:74199652-74229834	134	219	66	86	1.18321334313905	1.52899350545622	0.567065759268297	0.688738947726081	1.35610342429763	0.627902353497189	1.11085508601339	9.77683866213126e-05	0.00722335844684521	UP
ENSG00000175315	CST6	cystatin E/M [Source:HGNC Symbol;Acc:HGNC:2478]	GO:0032502|GO:0005623|GO:0016020|GO:0009987|GO:0005576|GO:0008152|GO:1903561|GO:0009892|GO:0048523|GO:0050794|GO:0071704|GO:0044237|GO:0009653|GO:0043227|GO:0071944|GO:0030234|GO:0005886|GO:0048856|GO:0019222|GO:0004857|GO:0009888|GO:0001533|GO:0031982|GO:0044092|GO:0070062|GO:0050790|GO:0043086|GO:0019538|GO:0031324|GO:0031323|GO:0032268|GO:0030414|GO:0032269|GO:0051346|GO:0006508|GO:0060429|GO:…	developmental process|cell|membrane|cellular process|extracellular region|metabolic process|extracellular vesicle|negative regulation of metabolic process|negative regulation of cellular process|regulation of cellular process|organic substance metabolic process|cellular metabolic process|anatomical structure morphogenesis|membrane-bounded organelle|cell periphery|enzyme regulator activity|plasma …	-	-	-	-	11:66011841-66013505	416	567	256	274	37.3955713357416	40.3007996784738	22.392350064825	22.3395536456764	38.8481855071077	22.3659518552507	0.796543057660525	0.000101352781660608	0.00746507031342204	-
ENSG00000243978	RTL9	retrotransposon Gag like 9 [Source:HGNC Symbol;Acc:HGNC:29245]	-	-	-	-	-	-	X:110358816-110456334	3	1	18	15	0.0184926034175051	0.0048761225183182	0.107982946118271	0.0838715943515527	0.0116843629679117	0.0959272702349118	-3.03736192290102	0.000103069285181676	0.00756813975869386	DOWN
ENSG00000157483	MYO1E	myosin IE [Source:HGNC Symbol;Acc:HGNC:7599]	GO:0032502|GO:0032991|GO:0002376|GO:0023052|GO:0005623|GO:0009987|GO:0005576|GO:0008152|GO:0030054|GO:0050896|GO:0005488|GO:0003824|GO:0036094|GO:1903561|GO:0051716|GO:0097159|GO:0044877|GO:0050794|GO:0043229|GO:0006807|GO:0043167|GO:0005911|GO:0009653|GO:0016043|GO:0043227|GO:0008289|GO:0016787|GO:0005622|GO:0002520|GO:0005515|GO:0043234|GO:0048856|GO:0048514|GO:0005903|GO:0003014|GO:0009791|GO:…	developmental process|macromolecular complex|immune system process|signaling|cell|cellular process|extracellular region|metabolic process|cell junction|response to stimulus|binding|catalytic activity|small molecule binding|extracellular vesicle|cellular response to stimulus|organic cyclic compound binding|macromolecular complex binding|regulation of cellular process|intracellular organelle|nitrog…	-	-	-	-	15:59132434-59372900	1318	1663	890	924	8.26370542817562	8.24434250019968	5.42979819817232	5.25448038349029	8.25402396418765	5.34213929083131	0.62768003371184	0.000103937320742972	0.00760846693929533	-
ENSG00000229261	AL596223.1	novel transcript, antisense to HKDC1	-	-	-	-	-	-	10:69215333-69232490	13	28	4	1	0.45885991082236	0.781439234225503	0.137389678598731	0.0320003803111451	0.620149572523931	0.0846950294549381	2.87226700904584	0.000109023958395179	0.00795641511664391	UP
ENSG00000152926	ZNF117	zinc finger protein 117 [Source:HGNC Symbol;Acc:HGNC:12897]	GO:0005623|GO:0009987|GO:0008152|GO:0001071|GO:0005488|GO:0097159|GO:0003700|GO:0050794|GO:0043229|GO:0006807|GO:0071704|GO:0043167|GO:0044237|GO:0043227|GO:0009058|GO:0005622|GO:0019222|GO:0006725|GO:1901360|GO:0003676|GO:0034641|GO:0046483|GO:0043231|GO:0043169|GO:0006139|GO:0044249|GO:0031323|GO:0003677|GO:0010468|GO:0034645|GO:0046872|GO:0051252|GO:0010467|GO:0009059|GO:0016070|GO:0005634|GO:…	cell|cellular process|metabolic process|nucleic acid binding transcription factor activity|binding|organic cyclic compound binding|transcription factor activity, sequence-specific DNA binding|regulation of cellular process|intracellular organelle|nitrogen compound metabolic process|organic substance metabolic process|ion binding|cellular metabolic process|membrane-bounded organelle|biosynthetic p…	-	-	-	-	7:64971776-65006684	89	87	172	193	0.351349287751995	0.271565021292853	0.660713014051115	0.691040988643346	0.311457154522424	0.67587700134723	-1.11772701015599	0.000109388114067571	0.00795865229911136	DOWN
ENSG00000173156	RHOD	ras homolog family member D [Source:HGNC Symbol;Acc:HGNC:670]	GO:0040011|GO:0023052|GO:0005623|GO:0016020|GO:0009987|GO:0050896|GO:0005488|GO:0003824|GO:0036094|GO:0051716|GO:0097159|GO:0050794|GO:0040012|GO:0043229|GO:0043167|GO:0051641|GO:0048870|GO:0023051|GO:0040017|GO:0016043|GO:0007155|GO:0043227|GO:0071944|GO:0016787|GO:0005622|GO:0005515|GO:0005886|GO:0012505|GO:0031090|GO:0051272|GO:0006810|GO:0043168|GO:0030155|GO:0001882|GO:0051128|GO:2000147|GO:…	locomotion|signaling|cell|membrane|cellular process|response to stimulus|binding|catalytic activity|small molecule binding|cellular response to stimulus|organic cyclic compound binding|regulation of cellular process|regulation of locomotion|intracellular organelle|ion binding|cellular localization|cell motility|regulation of signaling|positive regulation of locomotion|cellular component organizat…	K07530	Ras homolog gene family, member D[-]	hsa04360	Axon guidance - Homo sapiens (human)	11:67056818-67072013	459	500	264	246	16.1761852752717	13.9327660576351	9.05317262224424	7.86313058779647	15.0544756664534	8.45815160502035	0.831778136429212	0.000110039479289889	0.00798170861329458	-
ENSG00000101333	PLCB4	phospholipase C beta 4 [Source:HGNC Symbol;Acc:HGNC:9059]	GO:0004871|GO:0045202|GO:0023052|GO:0005623|GO:0009987|GO:0008152|GO:0050896|GO:0005488|GO:0003824|GO:0051716|GO:0042995|GO:0050794|GO:0060076|GO:0043229|GO:0071704|GO:0009056|GO:0043167|GO:0051051|GO:0044237|GO:0043227|GO:0016787|GO:0005622|GO:0005515|GO:0012505|GO:0006810|GO:0043647|GO:0016788|GO:0044281|GO:0019637|GO:0043231|GO:0043169|GO:0019899|GO:0005737|GO:0043005|GO:0036477|GO:0014069|GO:…	signal transducer activity|synapse|signaling|cell|cellular process|metabolic process|response to stimulus|binding|catalytic activity|cellular response to stimulus|cell projection|regulation of cellular process|excitatory synapse|intracellular organelle|organic substance metabolic process|catabolic process|ion binding|negative regulation of transport|cellular metabolic process|membrane-bounded org…	K05858	phosphatidylinositol phospholipase C, beta[3.1.4.11]	hsa01100|hsa05200|hsa05163|hsa04621|hsa04062|hsa05016|hsa04015|hsa05010|hsa04020|hsa04934|hsa04022|hsa04310|hsa04915|hsa04723|hsa04072|hsa04921|hsa04261|hsa04728|hsa04371|hsa04926|hsa04726|hsa04270|hsa04611|hsa04071|hsa04919|hsa04725|hsa05142|hsa04724|hsa04928|hsa04933|hsa04925|hsa04922|hsa04916|hsa05146|hsa04070|hsa04972|hsa04970|hsa04750|hsa04713|hsa04540|hsa04912|hsa04911|hsa04918|hsa00562|hsa…	Metabolic pathways - Homo sapiens (human)|Pathways in cancer - Homo sapiens (human)|Human cytomegalovirus infection - Homo sapiens (human)|NOD-like receptor signaling pathway - Homo sapiens (human)|Chemokine signaling pathway - Homo sapiens (human)|Huntington disease - Homo sapiens (human)|Rap1 signaling pathway - Homo sapiens (human)|Alzheimer disease - Homo sapiens (human)|Calcium signaling pat…	20:9068763-9481242	312	443	205	170	2.1074575767618	2.36598623504163	1.34738754408262	1.04147975906965	2.23672190590171	1.19443365157613	0.905059178515751	0.000115181566779407	0.00832937245340533	-
ENSG00000127124	HIVEP3	HIVEP zinc finger 3 [Source:HGNC Symbol;Acc:HGNC:13561]	GO:0032502|GO:0023052|GO:0005623|GO:0009987|GO:0008152|GO:0050896|GO:0001071|GO:0005488|GO:0051716|GO:0097159|GO:0003700|GO:0050794|GO:0043229|GO:0006807|GO:0071704|GO:0043167|GO:0044237|GO:0043227|GO:0009893|GO:0009058|GO:0005622|GO:0048856|GO:0019222|GO:0006725|GO:0009888|GO:1901360|GO:0007275|GO:0003676|GO:0048513|GO:0034641|GO:0031325|GO:0046483|GO:0061061|GO:0043231|GO:0043169|GO:0005737|GO:…	developmental process|signaling|cell|cellular process|metabolic process|response to stimulus|nucleic acid binding transcription factor activity|binding|cellular response to stimulus|organic cyclic compound binding|transcription factor activity, sequence-specific DNA binding|regulation of cellular process|intracellular organelle|nitrogen compound metabolic process|organic substance metabolic proce…	-	-	-	-	1:41506365-42035925	118	148	264	242	0.306633904535287	0.304092918546437	0.667540455387906	0.570365733390265	0.305363411540862	0.618953094389086	-1.01930287337225	0.000118205009782586	0.00852218837900792	DOWN
ENSG00000116584	ARHGEF2	Rho/Rac guanine nucleotide exchange factor 2 [Source:HGNC Symbol;Acc:HGNC:682]	GO:0032502|GO:0032991|GO:0002376|GO:0045202|GO:0023052|GO:0005623|GO:0016020|GO:0009987|GO:0008152|GO:0030054|GO:0050896|GO:0005488|GO:0051716|GO:0042995|GO:0030055|GO:0048523|GO:0044877|GO:0008283|GO:0050794|GO:0060076|GO:0043229|GO:0006807|GO:0006950|GO:0071704|GO:0043167|GO:0006955|GO:0009628|GO:0044237|GO:0051641|GO:0023051|GO:0005911|GO:0044297|GO:0009653|GO:0016043|GO:0043227|GO:0071944|GO:…	developmental process|macromolecular complex|immune system process|synapse|signaling|cell|membrane|cellular process|metabolic process|cell junction|response to stimulus|binding|cellular response to stimulus|cell projection|cell-substrate junction|negative regulation of cellular process|macromolecular complex binding|cell proliferation|regulation of cellular process|excitatory synapse|intracellula…	K12791	Rho guanine nucleotide exchange factor 2[-]	hsa04530|hsa05418|hsa05130	Tight junction - Homo sapiens (human)|Fluid shear stress and atherosclerosis - Homo sapiens (human)|Pathogenic Escherichia coli infection - Homo sapiens (human)	1:155946851-156007070	1545	1769	966	1076	6.31332749226206	5.71559901683987	3.84097022708304	3.98786147669427	6.01446325455096	3.91441585188865	0.619638963243724	0.000121955089862177	0.00875581939681111	-
ENSG00000134548	SPX	spexin hormone [Source:HGNC Symbol;Acc:HGNC:28139]	GO:0005623|GO:0009987|GO:0005576|GO:0008152|GO:0050896|GO:0005488|GO:0050794|GO:0043229|GO:0006807|GO:0071704|GO:0051051|GO:0044237|GO:0043227|GO:0009605|GO:0009893|GO:0009058|GO:0005615|GO:0005622|GO:0005515|GO:0012505|GO:0019222|GO:0003014|GO:0006725|GO:0006810|GO:1901360|GO:0009991|GO:0050877|GO:0005102|GO:0034641|GO:0031982|GO:0031325|GO:0046483|GO:0043231|GO:0030133|GO:0005737|GO:0032098|GO:…	cell|cellular process|extracellular region|metabolic process|response to stimulus|binding|regulation of cellular process|intracellular organelle|nitrogen compound metabolic process|organic substance metabolic process|negative regulation of transport|cellular metabolic process|membrane-bounded organelle|response to external stimulus|positive regulation of metabolic process|biosynthetic process|ext…	-	-	-	-	12:21526307-21537377	35	32	6	11	0.397933877123751	0.287671941123604	0.0663763570233068	0.11343256334102	0.342802909123678	0.0899044601821634	1.93091475754563	0.000122179343745311	0.00875581939681111	UP
ENSG00000127528	KLF2	Kruppel like factor 2 [Source:HGNC Symbol;Acc:HGNC:6347]	GO:0032502|GO:0040007|GO:0002376|GO:0005623|GO:0009987|GO:0008152|GO:0050896|GO:0001071|GO:0005488|GO:0051716|GO:0097159|GO:0003700|GO:0050794|GO:0043229|GO:0006807|GO:0006950|GO:0071704|GO:0043167|GO:0044237|GO:0009653|GO:0016043|GO:0043227|GO:0002262|GO:0009893|GO:0009058|GO:0048589|GO:0005622|GO:0002520|GO:0005515|GO:0048856|GO:0019222|GO:0001818|GO:0006725|GO:0009888|GO:0048468|GO:0035295|GO:…	developmental process|growth|immune system process|cell|cellular process|metabolic process|response to stimulus|nucleic acid binding transcription factor activity|binding|cellular response to stimulus|organic cyclic compound binding|transcription factor activity, sequence-specific DNA binding|regulation of cellular process|intracellular organelle|nitrogen compound metabolic process|response to st…	K17845	krueppel-like factor 2[-]	hsa05418|hsa04371|hsa04068	Fluid shear stress and atherosclerosis - Homo sapiens (human)|Apelin signaling pathway - Homo sapiens (human)|FoxO signaling pathway - Homo sapiens (human)	19:16324817-16327874	205	213	353	399	5.4170742930196	4.45037426592989	9.07653722394882	9.562748364776	4.93372427947475	9.31964279436241	-0.917597566886742	0.000124322420812922	0.00888272530023822	-
ENSG00000170632	ARMC10	armadillo repeat containing 10 [Source:HGNC Symbol;Acc:HGNC:21706]	GO:0040007|GO:0005623|GO:0016020|GO:0005488|GO:0043229|GO:0042175|GO:0043227|GO:0040008|GO:0031224|GO:0005622|GO:0005789|GO:0012505|GO:0031090|GO:0043231|GO:0005737|GO:0005783|GO:0016021|GO:0005739	growth|cell|membrane|binding|intracellular organelle|nuclear outer membrane-endoplasmic reticulum membrane network|membrane-bounded organelle|regulation of growth|intrinsic component of membrane|intracellular|endoplasmic reticulum membrane|endomembrane system|organelle membrane|intracellular membrane-bounded organelle|cytoplasm|endoplasmic reticulum|integral component of membrane|mitochondrion	-	-	-	-	7:103074881-103099764	372	536	655	837	2.01950292890771	2.30076000041288	3.46001003405856	4.12122159046153	2.16013146466029	3.79061581226004	-0.811313126563287	0.000127626782855938	0.0090915986449973	-
ENSG00000112183	RBM24	RNA binding motif protein 24 [Source:HGNC Symbol;Acc:HGNC:21539]	GO:0032502|GO:0005623|GO:0009987|GO:0008152|GO:0005488|GO:0036094|GO:0097159|GO:0050794|GO:0043229|GO:0071704|GO:0043227|GO:0050793|GO:0005622|GO:0048856|GO:0019222|GO:0045595|GO:0003676|GO:0061061|GO:0043231|GO:0005737|GO:0000166|GO:0048869|GO:0043487|GO:0010468|GO:0003723|GO:0042692|GO:0051147|GO:0010467|GO:0030154|GO:0005634|GO:0043488|GO:0051153|GO:0010608|GO:0051146|GO:0044822|GO:0003729|GO:…	developmental process|cell|cellular process|metabolic process|binding|small molecule binding|organic cyclic compound binding|regulation of cellular process|intracellular organelle|organic substance metabolic process|membrane-bounded organelle|regulation of developmental process|intracellular|anatomical structure development|regulation of metabolic process|regulation of cell differentiation|nuclei…	-	-	-	-	6:17281346-17293875	244	325	127	160	1.5249440732285	1.60602313031625	0.772329551590943	0.906946502600948	1.56548360177237	0.839638027095945	0.898768983830331	0.000131406470798478	0.00933298815218712	-
ENSG00000162735	PEX19	peroxisomal biogenesis factor 19 [Source:HGNC Symbol;Acc:HGNC:9713]	GO:0032991|GO:0005623|GO:0016020|GO:0009987|GO:0005488|GO:0042995|GO:0033218|GO:0043229|GO:0051641|GO:0016043|GO:0006457|GO:0043227|GO:0071944|GO:0031224|GO:0005622|GO:0005515|GO:0005886|GO:0043234|GO:0031090|GO:0047485|GO:0005903|GO:0042277|GO:0006810|GO:0061077|GO:0051098|GO:0043231|GO:0019899|GO:0005737|GO:0045184|GO:0008104|GO:0044092|GO:0055085|GO:0061024|GO:0031647|GO:0051649|GO:0044091|GO:…	macromolecular complex|cell|membrane|cellular process|binding|cell projection|amide binding|intracellular organelle|cellular localization|cellular component organization|protein folding|membrane-bounded organelle|cell periphery|intrinsic component of membrane|intracellular|protein binding|plasma membrane|protein complex|organelle membrane|protein N-terminus binding|brush border|peptide binding|tr…	K13337	peroxin-19[-]	hsa04146	Peroxisome - Homo sapiens (human)	1:160276812-160286348	560	409	795	1117	3.87074975752666	2.23529323732675	5.34697486062638	7.00258504101553	3.0530214974267	6.17477995082096	-1.0161499765128	0.000133716646820841	0.00946888445024497	DOWN
ENSG00000100290	BIK	BCL2 interacting killer [Source:HGNC Symbol;Acc:HGNC:1051]	GO:0032502|GO:0000003|GO:0023052|GO:0005623|GO:0016020|GO:0009987|GO:0022414|GO:0050896|GO:0005488|GO:0051716|GO:0050794|GO:0043229|GO:0044089|GO:0044702|GO:0019953|GO:0003006|GO:0023051|GO:0016043|GO:0043227|GO:0032504|GO:0031224|GO:0005622|GO:0005515|GO:0012505|GO:0048856|GO:0031090|GO:0048609|GO:0045137|GO:0051130|GO:0010941|GO:0007275|GO:0048513|GO:0051128|GO:0022607|GO:0010942|GO:0043231|GO:…	developmental process|reproduction|signaling|cell|membrane|cellular process|reproductive process|response to stimulus|binding|cellular response to stimulus|regulation of cellular process|intracellular organelle|positive regulation of cellular component biogenesis|single organism reproductive process|sexual reproduction|developmental process involved in reproduction|regulation of signaling|cellula…	K18452	Bcl-2-interacting killer[-]	hsa01522	Endocrine resistance - Homo sapiens (human)	22:43110748-43129712	157	239	65	107	11.2401977128409	13.5293392429889	4.52820445076971	6.94792818220725	12.3847684779149	5.73806631648848	1.10993035199425	0.000135860033741624	0.00959220072547373	UP
ENSG00000230592	RPSAP8	ribosomal protein SA pseudogene 8 [Source:HGNC Symbol;Acc:HGNC:31462]	-	-	-	-	-	-	X:100155885-100156773	54	53	17	19	4.14439656197762	3.21621017829153	1.26955599011023	1.3225829451982	3.68030337013458	1.29606946765422	1.5056816467145	0.000139439439223454	0.00981587840008408	UP
ENSG00000235884	LINC00941	long intergenic non-protein coding RNA 941 [Source:HGNC Symbol;Acc:HGNC:48635]	-	-	-	-	-	-	12:30795681-30802711	162	231	86	100	3.72786024647363	4.20301000115844	1.92563732085078	2.08709478874422	3.96543512381604	2.0063660547975	0.982894335447721	0.000140294611542625	0.00984703120545063	-
ENSG00000204956	PCDHGA1	protocadherin gamma subfamily A, 1 [Source:HGNC Symbol;Acc:HGNC:8696]	GO:0005623|GO:0016020|GO:0005488|GO:0043167|GO:0007155|GO:0071944|GO:0031224|GO:0005886|GO:0098609|GO:0043169|GO:0016021|GO:0098742|GO:0046872|GO:0005509|GO:0007156	cell|membrane|binding|ion binding|cell adhesion|cell periphery|intrinsic component of membrane|plasma membrane|cell-cell adhesion|cation binding|integral component of membrane|cell-cell adhesion via plasma-membrane adhesion molecules|metal ion binding|calcium ion binding|homophilic cell adhesion via plasma membrane adhesion molecules	-	-	-	-	5:141330571-141512981	7	2	23	24	0.0550657290742265	0.0124373553677385	0.176059009997101	0.171244353397349	0.0337515422209825	0.173651681697225	-2.3631710519483	0.000151281434455772	0.0105870385684825	DOWN
ENSG00000224294	PINCR	p53-induced noncoding RNA [Source:HGNC Symbol;Acc:HGNC:53590]	-	-	-	-	-	-	X:43176994-43226598	13	13	1	1	0.398104222450459	0.314765247741796	0.0298078947409854	0.0277633461137538	0.356434735096127	0.0287856204273696	3.63021772383821	0.00015221142498786	0.0106209749880418	UP
ENSG00000197110	IFNL3	interferon lambda 3 [Source:HGNC Symbol;Acc:HGNC:18365]	GO:0002376|GO:0023052|GO:0005623|GO:0009987|GO:0005576|GO:0050896|GO:0005488|GO:0051716|GO:0048523|GO:0050794|GO:0045321|GO:0051050|GO:0006950|GO:0006955|GO:0051641|GO:0016043|GO:0051707|GO:0007155|GO:0009607|GO:0009605|GO:0005615|GO:0002684|GO:0005622|GO:0002682|GO:1903829|GO:0005515|GO:0016032|GO:0060341|GO:0016337|GO:0045087|GO:0006810|GO:0051130|GO:0070489|GO:0005102|GO:0006952|GO:0030155|GO:…	immune system process|signaling|cell|cellular process|extracellular region|response to stimulus|binding|cellular response to stimulus|negative regulation of cellular process|regulation of cellular process|leukocyte activation|positive regulation of transport|response to stress|immune response|cellular localization|cellular component organization|response to other organism|cell adhesion|response t…	K22669	interferon lambda 2/3[-]	hsa04060|hsa04630	Cytokine-cytokine receptor interaction - Homo sapiens (human)|JAK-STAT signaling pathway - Homo sapiens (human)	19:39243553-39245129	23	36	71	71	1.45574654287358	1.80159239110167	4.37263762530649	4.07570290619425	1.62866946698762	4.22417026575037	-1.37497414385705	0.000155943669518307	0.0108496785113262	DOWN
ENSG00000168874	ATOH8	atonal bHLH transcription factor 8 [Source:HGNC Symbol;Acc:HGNC:24126]	GO:0040011|GO:0032502|GO:0023052|GO:0005623|GO:0009987|GO:0008152|GO:0050896|GO:0001071|GO:0005488|GO:0051716|GO:0097159|GO:0009892|GO:0003700|GO:0048523|GO:0008283|GO:0050794|GO:0040012|GO:0043229|GO:0006807|GO:0071704|GO:0044237|GO:0048870|GO:0040017|GO:0009653|GO:0043227|GO:0009893|GO:0009058|GO:0050793|GO:0005622|GO:0005515|GO:0048856|GO:0048646|GO:0019222|GO:0051272|GO:0042127|GO:0045595|GO:…	locomotion|developmental process|signaling|cell|cellular process|metabolic process|response to stimulus|nucleic acid binding transcription factor activity|binding|cellular response to stimulus|organic cyclic compound binding|negative regulation of metabolic process|transcription factor activity, sequence-specific DNA binding|negative regulation of cellular process|cell proliferation|regulation of…	-	-	-	-	2:85751344-85788066	2	6	18	22	0.0177802883543477	0.042171525997296	0.155706483998815	0.17738340393732	0.0299759071758218	0.166544943968068	-2.47403623640471	0.00015784654653967	0.0109184057583266	DOWN
ENSG00000258659	TRIM34	tripartite motif containing 34 [Source:HGNC Symbol;Acc:HGNC:10063]	GO:0002376|GO:0023052|GO:0005623|GO:0009987|GO:0008152|GO:0050896|GO:0005488|GO:0051716|GO:0050794|GO:0006807|GO:0006950|GO:0071704|GO:0043167|GO:0006955|GO:0044237|GO:0016043|GO:0051707|GO:0009607|GO:0009605|GO:0009893|GO:0009058|GO:0005622|GO:0005515|GO:0019222|GO:0045087|GO:0006725|GO:1901360|GO:0034641|GO:0006952|GO:0031325|GO:0046483|GO:0022607|GO:0098542|GO:0043169|GO:0005737|GO:0009615|GO:…	immune system process|signaling|cell|cellular process|metabolic process|response to stimulus|binding|cellular response to stimulus|regulation of cellular process|nitrogen compound metabolic process|response to stress|organic substance metabolic process|ion binding|immune response|cellular metabolic process|cellular component organization|response to other organism|response to biotic stimulus|resp…	-	-	-	-	11:5619764-5644398	30	26	76	69	0.524303238083627	0.359286080085425	1.29242210273933	1.09372291562359	0.441794659084526	1.19307250918146	-1.43323384275476	0.000157390333529354	0.0109184057583266	DOWN
ENSG00000173744	AGFG1	ArfGAP with FG repeats 1 [Source:HGNC Symbol;Acc:HGNC:5175]	GO:0032502|GO:0000003|GO:0005623|GO:0009987|GO:0022414|GO:0008152|GO:0005488|GO:0042995|GO:0097159|GO:0043229|GO:0044702|GO:0071704|GO:0043167|GO:0019953|GO:0051641|GO:0003006|GO:0044297|GO:0009653|GO:0016043|GO:0043227|GO:0009893|GO:0032504|GO:0030234|GO:0005622|GO:0005515|GO:0012505|GO:0048856|GO:0048646|GO:0048609|GO:0019222|GO:0048468|GO:0043025|GO:0045103|GO:0006810|GO:0007275|GO:0003676|GO:…	developmental process|reproduction|cell|cellular process|reproductive process|metabolic process|binding|cell projection|organic cyclic compound binding|intracellular organelle|single organism reproductive process|organic substance metabolic process|ion binding|sexual reproduction|cellular localization|developmental process involved in reproduction|cell body|anatomical structure morphogenesis|cell…	K15044	Arf-GAP domain and FG repeats-containing protein 1[-]	hsa05164	Influenza A - Homo sapiens (human)	2:227472152-227561214	1283	1812	871	1013	6.88838851690176	7.69224928326427	4.5503308733347	4.93285983389664	7.29031890008302	4.74159535361567	0.620609374782003	0.000158920262130511	0.0109609050158454	-
ENSG00000229563	LINC01204	long intergenic non-protein coding RNA 1204 [Source:HGNC Symbol;Acc:HGNC:49635]	-	-	-	-	-	-	X:45505388-45630202	12	19	0	3	0.144814693795138	0.181291536383804	0	0.0328336375906839	0.163053115089471	0.016416818795342	3.31209550573044	0.000160336345465612	0.011026704749831	UP
ENSG00000141682	PMAIP1	phorbol-12-myristate-13-acetate-induced protein 1 [Source:HGNC Symbol;Acc:HGNC:9108]	GO:0002376|GO:0023052|GO:0005623|GO:0016020|GO:0009987|GO:0008152|GO:0050896|GO:0005488|GO:0051716|GO:0048523|GO:0008283|GO:0050794|GO:0043229|GO:0051050|GO:0006950|GO:0044089|GO:0071704|GO:0009056|GO:0009628|GO:0044237|GO:0051641|GO:0001776|GO:0023051|GO:0016043|GO:0051707|GO:0043227|GO:0019867|GO:0009607|GO:0009605|GO:0009893|GO:0005622|GO:1903829|GO:0005515|GO:0031090|GO:0019222|GO:0060341|GO:…	immune system process|signaling|cell|membrane|cellular process|metabolic process|response to stimulus|binding|cellular response to stimulus|negative regulation of cellular process|cell proliferation|regulation of cellular process|intracellular organelle|positive regulation of transport|response to stress|positive regulation of cellular component biogenesis|organic substance metabolic process|cata…	K10131	phorbol-12-myristate-13-acetate-induced protein 1[-]	hsa05200|hsa05203|hsa04210|hsa05210|hsa01524|hsa04115|hsa04215	Pathways in cancer - Homo sapiens (human)|Viral carcinogenesis - Homo sapiens (human)|Apoptosis - Homo sapiens (human)|Colorectal cancer - Homo sapiens (human)|Platinum drug resistance - Homo sapiens (human)|p53 signaling pathway - Homo sapiens (human)|Apoptosis - multiple species - Homo sapiens (human)	18:59899948-59904306	1912	2532	1424	1186	32.4996563511885	34.0297401422915	23.5523848790079	18.2841084211407	33.26469824674	20.9182466500743	0.669230015532746	0.000161638549800666	0.0110843171047215	-
ENSG00000139971	ARMH4	armadillo like helical domain containing 4 [Source:HGNC Symbol;Acc:HGNC:19846]	GO:0016020|GO:0031224|GO:0016021	membrane|intrinsic component of membrane|integral component of membrane	-	-	-	-	14:57999735-58298139	29	23	62	76	0.205335207270732	0.12876915998743	0.427163021288376	0.488069092114094	0.167052183629081	0.457616056701235	-1.45383883283495	0.000164854458449998	0.0112724550041569	DOWN
ENSG00000275216	AL161431.1	novel transcript	-	-	-	-	-	-	13:109269634-109273838	646	763	426	307	10.481779537394	9.78882762116123	6.7258199148827	4.51791858618234	10.1353035792776	5.62186925053252	0.850267495964583	0.000166868022955608	0.0113775385708932	-
ENSG00000006283	CACNA1G	calcium voltage-gated channel subunit alpha1 G [Source:HGNC Symbol;Acc:HGNC:1394]	GO:0040011|GO:0032502|GO:0032991|GO:0005215|GO:0023052|GO:0005623|GO:0016020|GO:0009987|GO:0050896|GO:0005488|GO:0022857|GO:0050794|GO:0051050|GO:0051641|GO:0009653|GO:0016043|GO:0071944|GO:0009605|GO:0031224|GO:0005515|GO:0005886|GO:0043234|GO:0048856|GO:0060341|GO:0042391|GO:0006935|GO:0048468|GO:0006810|GO:0098797|GO:0007275|GO:0060627|GO:0032940|GO:0007267|GO:0003254|GO:0006928|GO:0042592|GO:…	locomotion|developmental process|macromolecular complex|transporter activity|signaling|cell|membrane|cellular process|response to stimulus|binding|transmembrane transporter activity|regulation of cellular process|positive regulation of transport|cellular localization|anatomical structure morphogenesis|cellular component organization|cell periphery|response to external stimulus|intrinsic component…	K04854	voltage-dependent calcium channel T type alpha-1G[-]	hsa04010|hsa04020|hsa04934|hsa04925|hsa04713|hsa04927|hsa04930	MAPK signaling pathway - Homo sapiens (human)|Calcium signaling pathway - Homo sapiens (human)|Cushing syndrome - Homo sapiens (human)|Aldosterone synthesis and secretion - Homo sapiens (human)|Circadian entrainment - Homo sapiens (human)|Cortisol synthesis and secretion - Homo sapiens (human)|Type II diabetes mellitus - Homo sapiens (human)	17:50561068-50627474	95	83	182	192	0.345233602107941	0.238490598353104	0.64356867052323	0.632831140963062	0.291862100230523	0.638199905743146	-1.12872151378623	0.000167879212200246	0.0114138732762013	DOWN
ENSG00000158164	TMSB15A	thymosin beta 15a [Source:HGNC Symbol;Acc:HGNC:30744]	GO:0005623|GO:0009987|GO:0005488|GO:0043229|GO:0016043|GO:0005622|GO:0005515|GO:0005737|GO:0008092|GO:0030029|GO:0006996|GO:0007010|GO:0003779|GO:0030036|GO:0005856|GO:0003785|GO:0007015	cell|cellular process|binding|intracellular organelle|cellular component organization|intracellular|protein binding|cytoplasm|cytoskeletal protein binding|actin filament-based process|organelle organization|cytoskeleton organization|actin binding|actin cytoskeleton organization|cytoskeleton|actin monomer binding|actin filament organization	-	-	-	-	X:102513676-102516784	105	108	190	229	10.4583994012538	8.50562013550773	18.4147103318774	20.6876339145826	9.48200976838076	19.55117212323	-1.04399031749653	0.00017005014994634	0.0115286272111348	DOWN
ENSG00000072657	TRHDE	thyrotropin releasing hormone degrading enzyme [Source:HGNC Symbol;Acc:HGNC:30748]	GO:0023052|GO:0005623|GO:0016020|GO:0009987|GO:0005576|GO:0008152|GO:0050896|GO:0005488|GO:0003824|GO:1903561|GO:0051716|GO:0033218|GO:0050794|GO:0006807|GO:0071704|GO:0009056|GO:0043167|GO:0044237|GO:0043227|GO:0071944|GO:0016787|GO:0031224|GO:0005622|GO:0005886|GO:0042277|GO:0034641|GO:0031982|GO:0005887|GO:0043169|GO:0008233|GO:0005737|GO:0007267|GO:0031226|GO:0007154|GO:0007165|GO:0070062|GO:…	signaling|cell|membrane|cellular process|extracellular region|metabolic process|response to stimulus|binding|catalytic activity|extracellular vesicle|cellular response to stimulus|amide binding|regulation of cellular process|nitrogen compound metabolic process|organic substance metabolic process|catabolic process|ion binding|cellular metabolic process|membrane-bounded organelle|cell periphery|hyd…	-	-	-	-	12:72087266-72670757	44	53	17	15	0.239588984676777	0.228189213767053	0.0900746428737423	0.0740787657373212	0.233889099221915	0.0820767043055317	1.5107799166502	0.000172617512181312	0.0116483240529687	UP
ENSG00000147206	NXF3	nuclear RNA export factor 3 [Source:HGNC Symbol;Acc:HGNC:8073]	GO:0032991|GO:0005623|GO:0008152|GO:0005488|GO:0036094|GO:0097159|GO:0043229|GO:0071704|GO:0051641|GO:0043227|GO:0005622|GO:0005515|GO:0043234|GO:0042272|GO:0006810|GO:0003676|GO:0071166|GO:0043231|GO:0005737|GO:0051649|GO:0006403|GO:0000166|GO:0003723|GO:0046907|GO:0031981|GO:0005654|GO:0050658|GO:0010467|GO:0005634|GO:0051028|GO:0051169|GO:0016973|GO:0044822|GO:0006406|GO:0006405|GO:0006913|GO:…	macromolecular complex|cell|metabolic process|binding|small molecule binding|organic cyclic compound binding|intracellular organelle|organic substance metabolic process|cellular localization|membrane-bounded organelle|intracellular|protein binding|protein complex|nuclear RNA export factor complex|transport|nucleic acid binding|ribonucleoprotein complex localization|intracellular membrane-bounded …	K14284	nuclear RNA export factor[-]	hsa05168|hsa05164|hsa03013|hsa03008|hsa03015	Herpes simplex infection - Homo sapiens (human)|Influenza A - Homo sapiens (human)|RNA transport - Homo sapiens (human)|Ribosome biogenesis in eukaryotes - Homo sapiens (human)|mRNA surveillance pathway - Homo sapiens (human)	X:103075810-103093125	25	21	5	4	0.351847872594334	0.233682246249675	0.068479009532645	0.0510515928381127	0.292765059422004	0.0597653011853789	2.29236335679265	0.000172791934074376	0.0116483240529687	UP
ENSG00000144668	ITGA9	integrin subunit alpha 9 [Source:HGNC Symbol;Acc:HGNC:6145]	GO:0040011|GO:0032502|GO:0032991|GO:0002376|GO:0023052|GO:0005623|GO:0016020|GO:0009987|GO:0050896|GO:0005488|GO:0051716|GO:0045178|GO:0050840|GO:0044877|GO:0050794|GO:0006950|GO:0050900|GO:0043167|GO:0048870|GO:0009653|GO:0016043|GO:0007155|GO:0071944|GO:0009605|GO:0031224|GO:0005515|GO:0005886|GO:0043234|GO:0048856|GO:0006935|GO:0048468|GO:0016323|GO:0009925|GO:0098797|GO:0007275|GO:0043062|GO:…	locomotion|developmental process|macromolecular complex|immune system process|signaling|cell|membrane|cellular process|response to stimulus|binding|cellular response to stimulus|basal part of cell|extracellular matrix binding|macromolecular complex binding|regulation of cellular process|response to stress|leukocyte migration|ion binding|cell motility|anatomical structure morphogenesis|cellular co…	K06585	integrin alpha 9[-]	hsa05165|hsa04151|hsa04514|hsa04810|hsa04510|hsa05414|hsa04512|hsa05410|hsa05412	Human papillomavirus infection - Homo sapiens (human)|PI3K-Akt signaling pathway - Homo sapiens (human)|Cell adhesion molecules (CAMs) - Homo sapiens (human)|Regulation of actin cytoskeleton - Homo sapiens (human)|Focal adhesion - Homo sapiens (human)|Dilated cardiomyopathy (DCM) - Homo sapiens (human)|ECM-receptor interaction - Homo sapiens (human)|Hypertrophic cardiomyopathy (HCM) - Homo sapien…	3:37452115-37823514	37	57	109	97	0.2629103217808	0.320246628559261	0.753642413041805	0.625140039750978	0.29157847517003	0.689391226396391	-1.24143871688552	0.000176336712720015	0.0118366117731418	DOWN
ENSG00000170442	KRT86	keratin 86 [Source:HGNC Symbol;Acc:HGNC:6463]	GO:0005198|GO:0005623|GO:0005576|GO:0005488|GO:1903561|GO:0043229|GO:0043227|GO:0005615|GO:0005622|GO:0005515|GO:0031982|GO:0005882|GO:0070062|GO:0045095|GO:0005856|GO:0045111	structural molecule activity|cell|extracellular region|binding|extracellular vesicle|intracellular organelle|membrane-bounded organelle|extracellular space|intracellular|protein binding|vesicle|intermediate filament|extracellular exosome|keratin filament|cytoskeleton|intermediate filament cytoskeleton	-	-	-	-	12:52249300-52309163	37	28	7	9	0.892983696405818	0.534319787675238	0.164392114601974	0.197001825544103	0.713651742040528	0.180696970073039	1.98164790377507	0.000176693162907349	0.0118366117731418	UP
ENSG00000251191	LINC00589	long intergenic non-protein coding RNA 589 [Source:HGNC Symbol;Acc:HGNC:32299]	-	-	-	-	-	-	8:29673922-29748109	17	13	1	2	0.559259225582863	0.338137402106423	0.0320212099724761	0.0596840172595387	0.448698313844643	0.0458526136160074	3.29066988711665	0.000177073013870752	0.0118366117731418	UP
ENSG00000131016	AKAP12	A-kinase anchoring protein 12 [Source:HGNC Symbol;Acc:HGNC:370]	GO:0023052|GO:0005623|GO:0016020|GO:0009987|GO:0008152|GO:0030054|GO:0050896|GO:0005488|GO:0051716|GO:0030055|GO:0050794|GO:0043229|GO:0006807|GO:0071704|GO:0044237|GO:0051641|GO:0023051|GO:0071944|GO:0009893|GO:0009058|GO:0005622|GO:0005515|GO:0005886|GO:0019222|GO:0006725|GO:0006810|GO:1901360|GO:0005938|GO:0034641|GO:0005924|GO:0044281|GO:0005912|GO:0019637|GO:0031325|GO:0046483|GO:0019899|GO:…	signaling|cell|membrane|cellular process|metabolic process|cell junction|response to stimulus|binding|cellular response to stimulus|cell-substrate junction|regulation of cellular process|intracellular organelle|nitrogen compound metabolic process|organic substance metabolic process|cellular metabolic process|cellular localization|regulation of signaling|cell periphery|positive regulation of metab…	-	-	-	-	6:151239999-151358557	39379	50651	27303	30543	251.336328203875	255.612845639694	169.564464317855	176.807388237983	253.474586921785	173.185926277919	0.54951941533994	0.000177633277599779	0.0118408953537462	-
ENSG00000188549	CCDC9B	coiled-coil domain containing 9B [Source:HGNC Symbol;Acc:HGNC:33488]	GO:0005488|GO:0097159|GO:0003676|GO:0003723|GO:0044822	binding|organic cyclic compound binding|nucleic acid binding|RNA binding|poly(A) RNA binding	-	-	-	-	15:40331452-40340967	453	493	252	271	2.85468768389832	2.45647035906918	1.54523812318012	1.54891288723844	2.65557902148375	1.54707550520928	0.779482850616906	0.000179674754257119	0.0119436165336821	-
ENSG00000236393	AC091806.1	novel transcript	-	-	-	-	-	-	X:40262917-40287720	26	50	12	5	0.478541250401738	0.727644353246978	0.214903975450156	0.0834707414982493	0.603092801824358	0.149187358474203	2.01525472340343	0.000183184054865964	0.012143067459226	UP
ENSG00000138071	ACTR2	actin related protein 2 [Source:HGNC Symbol;Acc:HGNC:169]	GO:0040011|GO:0032502|GO:0032991|GO:0000003|GO:0002376|GO:0005198|GO:0023052|GO:0005623|GO:0016020|GO:0009987|GO:0005576|GO:0022414|GO:0030054|GO:0050896|GO:0005488|GO:0036094|GO:1903561|GO:0005200|GO:0051716|GO:0042995|GO:0097159|GO:0030055|GO:0044877|GO:0050794|GO:0043229|GO:0006950|GO:0044089|GO:0044702|GO:0051321|GO:0043167|GO:0006955|GO:0051641|GO:0009653|GO:0016043|GO:0043227|GO:0071944|GO:…	locomotion|developmental process|macromolecular complex|reproduction|immune system process|structural molecule activity|signaling|cell|membrane|cellular process|extracellular region|reproductive process|cell junction|response to stimulus|binding|small molecule binding|extracellular vesicle|structural constituent of cytoskeleton|cellular response to stimulus|cell projection|organic cyclic compound…	K17260	actin-related protein 2[-]	hsa04530	Tight junction - Homo sapiens (human)	2:65227753-65271253	7465	9368	5080	5755	73.158377124261	72.5914076014623	48.4430903302977	51.1537838160295	72.8748923628616	49.7984370731636	0.549321383499539	0.000188293037887279	0.012447160820338	-
ENSG00000138772	ANXA3	annexin A3 [Source:HGNC Symbol;Acc:HGNC:541]	GO:0040011|GO:0032502|GO:0002376|GO:0005623|GO:0016020|GO:0009987|GO:0005576|GO:0008152|GO:0050896|GO:0005488|GO:1903561|GO:0042995|GO:0009892|GO:0050794|GO:0045321|GO:0040012|GO:0043229|GO:0006807|GO:0006950|GO:0071704|GO:0043167|GO:0006955|GO:0044237|GO:0048870|GO:0044297|GO:0040017|GO:0009653|GO:0051707|GO:0043227|GO:0008289|GO:0071944|GO:0009607|GO:0009605|GO:0009893|GO:0009058|GO:0030234|GO:…	locomotion|developmental process|immune system process|cell|membrane|cellular process|extracellular region|metabolic process|response to stimulus|binding|extracellular vesicle|cell projection|negative regulation of metabolic process|regulation of cellular process|leukocyte activation|regulation of locomotion|intracellular organelle|nitrogen compound metabolic process|response to stress|organic su…	-	-	-	-	4:78551519-78610451	3796	4800	2495	2964	34.0875000077628	34.0811535608061	21.8008493007685	24.1404448656873	34.0843267842844	22.9706470832279	0.569316989956264	0.000190265478967708	0.0125428049449872	-
ENSG00000181264	TLCD5	TLC domain containing 5 [Source:HGNC Symbol;Acc:HGNC:28280]	GO:0016020|GO:0031224|GO:0016021	membrane|intrinsic component of membrane|integral component of membrane	-	-	-	-	11:120325129-120333682	154	205	63	100	1.11826849492506	1.1770191354599	0.445142067115549	0.658603240594574	1.14764381519248	0.551872653855061	1.05626764940463	0.000192334075377835	0.0126442434567952	UP
ENSG00000237975	FLG-AS1	FLG antisense RNA 1 [Source:HGNC Symbol;Acc:HGNC:27913]	-	-	-	-	-	-	1:152168125-152445456	16	11	1	1	0.107634968412655	0.0585119097677307	0.00654821430515829	0.00609906676606621	0.0830734390901929	0.00632364053561225	3.7155600148137	0.000194104854801335	0.0127255996015908	UP
ENSG00000149212	SESN3	sestrin 3 [Source:HGNC Symbol;Acc:HGNC:23060]	GO:0005623|GO:0050896|GO:0043229|GO:0006950|GO:0043227|GO:0005622|GO:0043231|GO:0006979|GO:1902882|GO:0000302|GO:0005634|GO:1901031	cell|response to stimulus|intracellular organelle|response to stress|membrane-bounded organelle|intracellular|intracellular membrane-bounded organelle|response to oxidative stress|regulation of response to oxidative stress|response to reactive oxygen species|nucleus|regulation of response to reactive oxygen species	K10141	sestrin 1/3[-]	hsa04211|hsa04115	Longevity regulating pathway - Homo sapiens (human)|p53 signaling pathway - Homo sapiens (human)	11:95165513-95232541	178	207	343	336	0.985854329120502	0.906497360166057	1.84850396501401	1.68783797147869	0.94617584464328	1.76817096824635	-0.902077543544676	0.000198140632999691	0.0129545974408346	-
ENSG00000214510	SPINK13	serine peptidase inhibitor Kazal type 13 [Source:HGNC Symbol;Acc:HGNC:27200]	GO:0000003|GO:0005623|GO:0009987|GO:0005576|GO:0022414|GO:0008152|GO:0005488|GO:0009892|GO:0048523|GO:0050794|GO:0043229|GO:0044702|GO:0071704|GO:0019953|GO:0051051|GO:0044237|GO:0051641|GO:0043227|GO:0005615|GO:0030234|GO:0005622|GO:0005515|GO:0007340|GO:0012505|GO:0019222|GO:0060341|GO:0004857|GO:0006810|GO:0060627|GO:0032940|GO:0060046|GO:0031982|GO:1902225|GO:0030141|GO:0043231|GO:0005737|GO:…	reproduction|cell|cellular process|extracellular region|reproductive process|metabolic process|binding|negative regulation of metabolic process|negative regulation of cellular process|regulation of cellular process|intracellular organelle|single organism reproductive process|organic substance metabolic process|sexual reproduction|negative regulation of transport|cellular metabolic process|cellula…	-	-	-	-	5:148268180-148286254	10	8	0	0	0.469916367491799	0.297241431025965	0	0	0.383578899258882	0	Inf	0.000209338163436409	0.01364930582581	UP
ENSG00000109079	TNFAIP1	TNF alpha induced protein 1 [Source:HGNC Symbol;Acc:HGNC:11894]	GO:0040011|GO:0032502|GO:0032991|GO:0002376|GO:0023052|GO:0005623|GO:0009987|GO:0008152|GO:0050896|GO:0005488|GO:0003824|GO:0051716|GO:0048523|GO:0050794|GO:0043229|GO:0006807|GO:0071704|GO:0009056|GO:0006955|GO:0044237|GO:0048870|GO:0023051|GO:0016043|GO:0043227|GO:0023057|GO:0009893|GO:0009058|GO:0005622|GO:0005515|GO:0043234|GO:0012505|GO:0016740|GO:0048856|GO:0019222|GO:0006725|GO:1901360|GO:…	locomotion|developmental process|macromolecular complex|immune system process|signaling|cell|cellular process|metabolic process|response to stimulus|binding|catalytic activity|cellular response to stimulus|negative regulation of cellular process|regulation of cellular process|intracellular organelle|nitrogen compound metabolic process|organic substance metabolic process|catabolic process|immune r…	-	-	-	-	17:28335602-28347009	1539	1828	1002	1115	18.5421575134983	17.4141432116231	11.7469010598246	12.1841307236567	17.9781503625607	11.9655158917407	0.587362000547796	0.00021137408345472	0.0137071498031615	-
ENSG00000131094	C1QL1	complement C1q like 1 [Source:HGNC Symbol;Acc:HGNC:24182]	GO:0032991|GO:0007610|GO:0005623|GO:0005576|GO:0005488|GO:0005622|GO:0005515|GO:0043234|GO:0007626|GO:0005737|GO:0005581	macromolecular complex|behavior|cell|extracellular region|binding|intracellular|protein binding|protein complex|locomotory behavior|cytoplasm|collagen trimer	-	-	-	-	17:44959693-44968071	22	33	56	80	1.15909265559846	1.37473619041929	2.87090220435361	3.82285951753203	1.26691442300887	3.34688086094282	-1.40149811903804	0.000211003535820307	0.0137071498031615	DOWN
ENSG00000117600	PLPPR4	phospholipid phosphatase related 4 [Source:HGNC Symbol;Acc:HGNC:23496]	GO:0032502|GO:0023052|GO:0005623|GO:0016020|GO:0009987|GO:0008152|GO:0050896|GO:0005488|GO:0003824|GO:0051716|GO:0050794|GO:0071704|GO:0009986|GO:0044237|GO:0009653|GO:0016043|GO:0071944|GO:0016787|GO:0031224|GO:0005515|GO:0005886|GO:0048856|GO:0044255|GO:0009897|GO:0048468|GO:0048839|GO:0007275|GO:0048513|GO:0016788|GO:0019637|GO:0005887|GO:0007423|GO:0031226|GO:0007154|GO:0006629|GO:0007165|GO:…	developmental process|signaling|cell|membrane|cellular process|metabolic process|response to stimulus|binding|catalytic activity|cellular response to stimulus|regulation of cellular process|organic substance metabolic process|cell surface|cellular metabolic process|anatomical structure morphogenesis|cellular component organization|cell periphery|hydrolase activity|intrinsic component of membrane|…	-	-	-	-	1:99263953-99309590	24	52	80	99	0.163552607083462	0.28019433812495	0.530482434860737	0.611903646972151	0.221873472604206	0.571193040916444	-1.3642412146135	0.000218054094146575	0.0141020132864874	DOWN
ENSG00000119523	ALG2	ALG2 alpha-1,3/1,6-mannosyltransferase [Source:HGNC Symbol;Acc:HGNC:23159]	GO:0005623|GO:0016020|GO:0009987|GO:0008152|GO:0050896|GO:0005488|GO:0003824|GO:0043229|GO:0042175|GO:0071704|GO:0044237|GO:0043227|GO:0009058|GO:0031224|GO:0005622|GO:0005789|GO:0005515|GO:0012505|GO:0016740|GO:0031090|GO:0047485|GO:0006486|GO:0044255|GO:0043231|GO:0005737|GO:0005975|GO:0046983|GO:0048306|GO:0006629|GO:0005783|GO:0016757|GO:0016021|GO:0010035|GO:0044249|GO:0019538|GO:0006490|GO:…	cell|membrane|cellular process|metabolic process|response to stimulus|binding|catalytic activity|intracellular organelle|nuclear outer membrane-endoplasmic reticulum membrane network|organic substance metabolic process|cellular metabolic process|membrane-bounded organelle|biosynthetic process|intrinsic component of membrane|intracellular|endoplasmic reticulum membrane|protein binding|endomembrane…	K03843	alpha-1,3/alpha-1,6-mannosyltransferase[2.4.1.132 2.4.1.257]	hsa01100|hsa00510	Metabolic pathways - Homo sapiens (human)|N-Glycan biosynthesis - Homo sapiens (human)	9:99216426-99221956	725	935	481	513	7.64188693486196	7.79252411203017	4.9333466424281	4.90431060188868	7.71720552344607	4.91882862215839	0.649763737167809	0.000222197403705981	0.0143311320055123	-
ENSG00000123080	CDKN2C	cyclin dependent kinase inhibitor 2C [Source:HGNC Symbol;Acc:HGNC:1789]	GO:0032502|GO:0040007|GO:0005623|GO:0009987|GO:0008152|GO:0005488|GO:0009892|GO:0048523|GO:0008283|GO:0050794|GO:0043229|GO:0016049|GO:0071704|GO:0044237|GO:0045926|GO:0016043|GO:0043227|GO:0040008|GO:0030234|GO:0005622|GO:0005515|GO:0048856|GO:0019222|GO:0051726|GO:0042127|GO:0007049|GO:0004857|GO:0022402|GO:0007275|GO:0051128|GO:0045786|GO:0043231|GO:0019899|GO:0030308|GO:0005737|GO:0044092|GO:…	developmental process|growth|cell|cellular process|metabolic process|binding|negative regulation of metabolic process|negative regulation of cellular process|cell proliferation|regulation of cellular process|intracellular organelle|cell growth|organic substance metabolic process|cellular metabolic process|negative regulation of growth|cellular component organization|membrane-bounded organelle|reg…	K06622	cyclin-dependent kinase inhibitor 2C[-]	hsa05166|hsa05202|hsa04934|hsa04110|hsa01522	Human T-cell leukemia virus 1 infection - Homo sapiens (human)|Transcriptional misregulation in cancer - Homo sapiens (human)|Cushing syndrome - Homo sapiens (human)|Cell cycle - Homo sapiens (human)|Endocrine resistance - Homo sapiens (human)	1:50960745-50974633	127	163	258	265	1.6260282293441	1.65011986060132	3.2142273743982	3.07727473376903	1.63807404497271	3.14575105408362	-0.941403932616929	0.000230431358570128	0.0147822955401009	-
ENSG00000143816	WNT9A	Wnt family member 9A [Source:HGNC Symbol;Acc:HGNC:12778]	GO:0032502|GO:0031012|GO:0023052|GO:0009987|GO:0005576|GO:0008152|GO:0050896|GO:0005488|GO:1903561|GO:0051716|GO:0009892|GO:0048523|GO:0008283|GO:0050794|GO:0005578|GO:0071704|GO:0044237|GO:0023051|GO:0009653|GO:0043227|GO:0023057|GO:0005615|GO:0050793|GO:0005515|GO:0048856|GO:0019222|GO:0051726|GO:0042127|GO:0007049|GO:0045595|GO:0061037|GO:0009888|GO:0022402|GO:0010941|GO:0007275|GO:0045596|GO:…	developmental process|extracellular matrix|signaling|cellular process|extracellular region|metabolic process|response to stimulus|binding|extracellular vesicle|cellular response to stimulus|negative regulation of metabolic process|negative regulation of cellular process|cell proliferation|regulation of cellular process|proteinaceous extracellular matrix|organic substance metabolic process|cellula…	K01064	wingless-type MMTV integration site family, member 9[-]	hsa05200|hsa05165|hsa05205|hsa05225|hsa04150|hsa04934|hsa04310|hsa05224|hsa05226|hsa04390|hsa04550|hsa04916|hsa05217	Pathways in cancer - Homo sapiens (human)|Human papillomavirus infection - Homo sapiens (human)|Proteoglycans in cancer - Homo sapiens (human)|Hepatocellular carcinoma - Homo sapiens (human)|mTOR signaling pathway - Homo sapiens (human)|Cushing syndrome - Homo sapiens (human)|Wnt signaling pathway - Homo sapiens (human)|Breast cancer - Homo sapiens (human)|Gastric cancer - Homo sapiens (human)|Hi…	1:227918656-227947898	217	247	122	102	3.7284482758233	3.35559175432337	2.03967148740974	1.58952926225709	3.54202001507333	1.81460037483341	0.96492050255283	0.000230407168467802	0.0147822955401009	-
ENSG00000173276	ZBTB21	zinc finger and BTB domain containing 21 [Source:HGNC Symbol;Acc:HGNC:13083]	GO:0005623|GO:0009987|GO:0008152|GO:0005488|GO:0036094|GO:0097159|GO:0009892|GO:0048523|GO:0050794|GO:0043229|GO:0006807|GO:0071704|GO:0043167|GO:0044237|GO:0043227|GO:0009058|GO:0005622|GO:0005515|GO:0019222|GO:0006725|GO:1901360|GO:0003676|GO:0034641|GO:0046483|GO:0043231|GO:0043169|GO:0009890|GO:0006139|GO:0000166|GO:0044249|GO:0031324|GO:0031323|GO:0003677|GO:0010468|GO:0034645|GO:0046872|GO:…	cell|cellular process|metabolic process|binding|small molecule binding|organic cyclic compound binding|negative regulation of metabolic process|negative regulation of cellular process|regulation of cellular process|intracellular organelle|nitrogen compound metabolic process|organic substance metabolic process|ion binding|cellular metabolic process|membrane-bounded organelle|biosynthetic process|i…	-	-	-	-	21:41986831-42010387	1140	1609	799	887	3.58768002716659	4.00377122651114	2.44675106540472	2.53180954673588	3.79572562683887	2.4892803060703	0.608647016721286	0.000232892473342422	0.0149001232810819	-
ENSG00000134440	NARS1	asparaginyl-tRNA synthetase 1 [Source:HGNC Symbol;Acc:HGNC:7643]	GO:0005623|GO:0009987|GO:0005576|GO:0008152|GO:0005488|GO:0003824|GO:0036094|GO:1903561|GO:0097159|GO:0043229|GO:0006807|GO:0071704|GO:0043167|GO:0044237|GO:0043227|GO:0009058|GO:0016874|GO:0005622|GO:0006725|GO:1901360|GO:0006082|GO:0003676|GO:0034641|GO:0043168|GO:0044281|GO:0001882|GO:0031982|GO:0046483|GO:0043231|GO:0005737|GO:0006520|GO:0006139|GO:0070062|GO:0000166|GO:0044249|GO:0019538|GO:…	cell|cellular process|extracellular region|metabolic process|binding|catalytic activity|small molecule binding|extracellular vesicle|organic cyclic compound binding|intracellular organelle|nitrogen compound metabolic process|organic substance metabolic process|ion binding|cellular metabolic process|membrane-bounded organelle|biosynthetic process|ligase activity|intracellular|cellular aromatic com…	K01893	asparaginyl-tRNA synthetase[6.1.1.22]	hsa00970	Aminoacyl-tRNA biosynthesis - Homo sapiens (human)	18:57600656-57622213	5250	6578	3520	4094	46.4292444256571	45.9970862145094	30.2906692783838	32.8381219045706	46.2131653200832	31.5643955914772	0.550005782678766	0.00023381692499807	0.0149192703159196	-
ENSG00000065618	COL17A1	collagen type XVII alpha 1 chain [Source:HGNC Symbol;Acc:HGNC:2194]	GO:0032502|GO:0031012|GO:0032991|GO:0002376|GO:0005623|GO:0016020|GO:0009987|GO:0005576|GO:0008152|GO:0030054|GO:0050896|GO:0005488|GO:0005604|GO:0030055|GO:0043229|GO:0005578|GO:0071704|GO:0009056|GO:0006955|GO:0005911|GO:0016043|GO:0007155|GO:0043227|GO:0071944|GO:0031224|GO:0005622|GO:0002682|GO:0005515|GO:0005886|GO:0043234|GO:0012505|GO:0048856|GO:0009888|GO:0043062|GO:0022607|GO:0005887|GO:…	developmental process|extracellular matrix|macromolecular complex|immune system process|cell|membrane|cellular process|extracellular region|metabolic process|cell junction|response to stimulus|binding|basement membrane|cell-substrate junction|intracellular organelle|proteinaceous extracellular matrix|organic substance metabolic process|catabolic process|immune response|cell-cell junction|cellular…	K07603	collagen, type XVII, alpha[-]	hsa04974	Protein digestion and absorption - Homo sapiens (human)	10:104031286-104086002	149	159	77	57	1.36147441049614	1.14874667982049	0.684616027665362	0.4723794741302	1.25511054515832	0.578497750897781	1.11743118112879	0.000236920867190342	0.0150770121990142	UP
ENSG00000138764	CCNG2	cyclin G2 [Source:HGNC Symbol;Acc:HGNC:1593]	GO:0005623|GO:0009987|GO:0050794|GO:0016043|GO:0005622|GO:0051726|GO:0007049|GO:0022402|GO:0005737|GO:0051301|GO:0006996|GO:0000075|GO:1903047|GO:0000278|GO:0007067	cell|cellular process|regulation of cellular process|cellular component organization|intracellular|regulation of cell cycle|cell cycle|cell cycle process|cytoplasm|cell division|organelle organization|cell cycle checkpoint|mitotic cell cycle process|mitotic cell cycle|mitotic nuclear division	K10146	cyclin G2[-]	hsa04068|hsa04115	FoxO signaling pathway - Homo sapiens (human)|p53 signaling pathway - Homo sapiens (human)	4:77157151-77433388	320	458	606	644	2.17896287225884	2.46586757637012	4.0152020220948	3.97726350905032	2.32241522431448	3.99623276557256	-0.783014682631124	0.000240152708339949	0.0152420325314482	-
ENSG00000158805	ZNF276	zinc finger protein 276 [Source:HGNC Symbol;Acc:HGNC:23330]	GO:0005623|GO:0009987|GO:0008152|GO:0005488|GO:0097159|GO:0050794|GO:0043229|GO:0006807|GO:0071704|GO:0043167|GO:0044237|GO:0043227|GO:0009058|GO:0005622|GO:0005515|GO:0019222|GO:0006725|GO:1901360|GO:0003676|GO:0034641|GO:0046483|GO:0043231|GO:0043169|GO:0006139|GO:0044249|GO:0031323|GO:0003677|GO:0010468|GO:0034645|GO:0046872|GO:0051252|GO:0010467|GO:0009059|GO:0016070|GO:0005634|GO:0032774|GO:…	cell|cellular process|metabolic process|binding|organic cyclic compound binding|regulation of cellular process|intracellular organelle|nitrogen compound metabolic process|organic substance metabolic process|ion binding|cellular metabolic process|membrane-bounded organelle|biosynthetic process|intracellular|protein binding|regulation of metabolic process|cellular aromatic compound metabolic proces…	-	-	-	-	16:89720400-89740903	620	684	372	384	2.76140286830097	2.40878363090465	1.61218606739406	1.55119846877492	2.58509324960281	1.58169226808449	0.708747384130811	0.000245595819260682	0.0155461502144215	-
ENSG00000102554	KLF5	Kruppel like factor 5 [Source:HGNC Symbol;Acc:HGNC:6349]	GO:0032502|GO:0005623|GO:0016020|GO:0009987|GO:0008152|GO:0001071|GO:0005488|GO:0097159|GO:0009892|GO:0003700|GO:0048523|GO:0050794|GO:0043229|GO:0006807|GO:0071704|GO:0043167|GO:0044237|GO:0009653|GO:0016043|GO:0043227|GO:0071944|GO:0009893|GO:0009058|GO:0050793|GO:0005622|GO:0005515|GO:0005886|GO:0012505|GO:0048856|GO:0048646|GO:0019222|GO:0048514|GO:0048565|GO:0045595|GO:0006725|GO:0009888|GO:…	developmental process|cell|membrane|cellular process|metabolic process|nucleic acid binding transcription factor activity|binding|organic cyclic compound binding|negative regulation of metabolic process|transcription factor activity, sequence-specific DNA binding|negative regulation of cellular process|regulation of cellular process|intracellular organelle|nitrogen compound metabolic process|orga…	-	-	-	-	13:73054976-73077542	1324	1662	929	927	12.4069542107905	12.314375915295	8.47084838235697	7.87871129241575	12.3606650630428	8.17477983738636	0.596504587558722	0.000249500671102274	0.015751545013716	-
ENSG00000078401	EDN1	endothelin 1 [Source:HGNC Symbol;Acc:HGNC:3176]	GO:0040011|GO:0032502|GO:0040007|GO:0000003|GO:0002376|GO:0023052|GO:0005623|GO:0009987|GO:0005576|GO:0022414|GO:0008152|GO:0050896|GO:0005488|GO:0051716|GO:0009892|GO:0014823|GO:0045178|GO:0048523|GO:0008283|GO:0050794|GO:0045321|GO:0040012|GO:0043229|GO:0006807|GO:0051050|GO:0006950|GO:0016049|GO:0044089|GO:0044702|GO:0071704|GO:0006955|GO:0009628|GO:0051051|GO:0044237|GO:0051641|GO:0048870|GO:…	locomotion|developmental process|growth|reproduction|immune system process|signaling|cell|cellular process|extracellular region|reproductive process|metabolic process|response to stimulus|binding|cellular response to stimulus|negative regulation of metabolic process|response to activity|basal part of cell|negative regulation of cellular process|cell proliferation|regulation of cellular process|le…	K16366	endothelin-1[-]	hsa05200|hsa04080|hsa04024|hsa05418|hsa04926|hsa04270|hsa04668|hsa04933|hsa04916|hsa04066|hsa05410|hsa04924	Pathways in cancer - Homo sapiens (human)|Neuroactive ligand-receptor interaction - Homo sapiens (human)|cAMP signaling pathway - Homo sapiens (human)|Fluid shear stress and atherosclerosis - Homo sapiens (human)|Relaxin signaling pathway - Homo sapiens (human)|Vascular smooth muscle contraction - Homo sapiens (human)|TNF signaling pathway - Homo sapiens (human)|AGE-RAGE signaling pathway in diab…	6:12290363-12297194	45	57	21	12	1.51024090615727	1.51254703759273	0.685789239517628	0.365256049065867	1.511393971875	0.525522644291748	1.52405493874115	0.000251596732996267	0.01584196421167	UP
ENSG00000164744	SUN3	Sad1 and UNC84 domain containing 3 [Source:HGNC Symbol;Acc:HGNC:22429]	GO:0032991|GO:0005623|GO:0016020|GO:0009987|GO:0005488|GO:0043229|GO:0051641|GO:0016043|GO:0043227|GO:0031224|GO:0005622|GO:0005515|GO:0043234|GO:0012505|GO:0043495|GO:0043231|GO:0051651|GO:0005635|GO:0008104|GO:0061024|GO:0016021|GO:0010256|GO:0006996|GO:0034993|GO:0006998|GO:0007010|GO:0032507|GO:0090286|GO:0034613|GO:0006997|GO:0005634	macromolecular complex|cell|membrane|cellular process|binding|intracellular organelle|cellular localization|cellular component organization|membrane-bounded organelle|intrinsic component of membrane|intracellular|protein binding|protein complex|endomembrane system|protein anchor|intracellular membrane-bounded organelle|maintenance of location in cell|nuclear envelope|protein localization|membrane…	-	-	-	-	7:47987148-48029119	123	149	59	68	2.08087701659694	1.99309913328773	0.97123248546649	1.04338367119754	2.03698807494234	1.00730807833201	1.01593254510695	0.000255101958902768	0.0159783547172065	UP
ENSG00000270181	BIVM-ERCC5	BIVM-ERCC5 readthrough [Source:HGNC Symbol;Acc:HGNC:43690]	GO:0005623|GO:0009987|GO:0008152|GO:0050896|GO:0005488|GO:0003824|GO:0051716|GO:0097159|GO:0043229|GO:0006807|GO:0006950|GO:0071704|GO:0044237|GO:0043227|GO:0016787|GO:0005622|GO:0006281|GO:0006725|GO:1901360|GO:0003676|GO:0034641|GO:0016788|GO:0046483|GO:0033554|GO:0043231|GO:0006139|GO:0003677|GO:0004518|GO:0006259|GO:0006289|GO:0005634|GO:0006974|GO:0003697|GO:0004519|GO:0090305	cell|cellular process|metabolic process|response to stimulus|binding|catalytic activity|cellular response to stimulus|organic cyclic compound binding|intracellular organelle|nitrogen compound metabolic process|response to stress|organic substance metabolic process|cellular metabolic process|membrane-bounded organelle|hydrolase activity|intracellular|DNA repair|cellular aromatic compound metabolic…	-	-	-	-	13:102807354-102872398	70	0	0	0	1.14945905974471	0	0	0	0.574729529872355	0	Inf	0.000254453183073531	0.0159783547172065	UP
ENSG00000258674	AC011448.1	novel protein	GO:0016020|GO:0031224|GO:0016021	membrane|intrinsic component of membrane|integral component of membrane	-	-	-	-	19:19516227-19536076	310	253	38	142	10.8466488562827	6.99934426587044	1.2937665636653	4.50630084475292	8.92299656107657	2.90003370420911	1.62145861654394	0.000258414546418175	0.0161434678945637	UP
ENSG00000108846	ABCC3	ATP binding cassette subfamily C member 3 [Source:HGNC Symbol;Acc:HGNC:54]	GO:0005215|GO:0005623|GO:0016020|GO:0009987|GO:0008152|GO:0005488|GO:0003824|GO:0036094|GO:0097159|GO:0022857|GO:0071704|GO:0043167|GO:0044237|GO:0071944|GO:0016787|GO:0031224|GO:0005886|GO:0006810|GO:1901360|GO:0006082|GO:0043168|GO:0044281|GO:0001882|GO:0016817|GO:0005887|GO:0022891|GO:0031226|GO:0055085|GO:0006629|GO:0000166|GO:0016021|GO:0010876|GO:0016820|GO:0035639|GO:0001883|GO:0016818|GO:…	transporter activity|cell|membrane|cellular process|metabolic process|binding|catalytic activity|small molecule binding|organic cyclic compound binding|transmembrane transporter activity|organic substance metabolic process|ion binding|cellular metabolic process|cell periphery|hydrolase activity|intrinsic component of membrane|plasma membrane|transport|organic cyclic compound metabolic process|org…	K05667	ATP-binding cassette, subfamily C (CFTR/MRP), member 3[-]	hsa04976|hsa02010|hsa01523	Bile secretion - Homo sapiens (human)|ABC transporters - Homo sapiens (human)|Antifolate resistance - Homo sapiens (human)	17:50634777-50692252	717	922	499	473	3.35344661892535	3.40963199925984	2.27094873054072	2.00646672464904	3.3815393090926	2.13870772759488	0.660940785074996	0.000259196225019282	0.0161500227515931	-
ENSG00000151135	TMEM263	transmembrane protein 263 [Source:HGNC Symbol;Acc:HGNC:28281]	GO:0016020|GO:0031224|GO:0016021	membrane|intrinsic component of membrane|integral component of membrane	-	-	-	-	12:106955719-106978778	355	1121	218	336	1.97418575531576	4.929115407935	1.17964158523556	1.69471643741511	3.45165058162538	1.43717901132533	1.26404665325992	0.00026326317871603	0.01636070962729	UP
ENSG00000099875	MKNK2	MAPK interacting serine/threonine kinase 2 [Source:HGNC Symbol;Acc:HGNC:7111]	GO:0032502|GO:0002376|GO:0023052|GO:0005623|GO:0009987|GO:0008152|GO:0050896|GO:0005488|GO:0003824|GO:0036094|GO:0051716|GO:0097159|GO:0050794|GO:0043229|GO:0006807|GO:0071704|GO:0043167|GO:0044237|GO:0043227|GO:0009058|GO:0005622|GO:0002520|GO:0005515|GO:0016740|GO:0048856|GO:0019222|GO:0007275|GO:0048513|GO:0046685|GO:0034641|GO:0043168|GO:0001882|GO:0016772|GO:0043231|GO:0043169|GO:0005737|GO:…	developmental process|immune system process|signaling|cell|cellular process|metabolic process|response to stimulus|binding|catalytic activity|small molecule binding|cellular response to stimulus|organic cyclic compound binding|regulation of cellular process|intracellular organelle|nitrogen compound metabolic process|organic substance metabolic process|ion binding|cellular metabolic process|membra…	K04372	MAP kinase interacting serine/threonine kinase[2.7.11.1]	hsa04010|hsa04910|hsa04066	MAPK signaling pathway - Homo sapiens (human)|Insulin signaling pathway - Homo sapiens (human)|HIF-1 signaling pathway - Homo sapiens (human)	19:2037465-2051244	1604	2279	1079	1329	6.91908193949793	7.7730704692869	4.52897063794425	5.19956721153622	7.34607620439242	4.86426892474023	0.594750870459693	0.000269482667072569	0.0166477279733133	-
[truncated: 23,479 more rows]
